# Supplementary material for: Design of high bulk moduli high entropy alloys using machine learning
Source: Sci Rep. 2023 Nov 22;13:20504. doi: 10.1038/s41598-023-47181-x (PMC10665368; doi:10.1038/s41598-023-47181-x)
Supplement: Supplementary file 9 — Supplementary Table S9. [file 41598_2023_47181_MOESM9_ESM.xlsx]

## Sheet: Table S9. BM Regressor Train - 
	AM	IM	SS	Ag	Al	As	Au	B	Ba	Be	Bi	Br	C	Ca	Cd	Ce	Cl	Co	Cr	Cs	Cu	Dy	Er	Eu	F	Fe	Ga	Gd	Ge	H	Hf	Hg	Ho	I	In	Ir	K	La	Li	Lu	Mg	Mn	Mo	N	Na	Nb	Nd	Ne	Ni
	0	1	0	0	0.666667	0	0	0	0	0	0	0	0	0	0	0	0	0	0	0	0	0	0	0	0	0.0909091	0	0	0	0	0	0	0	0	0	0	0	0	0	0	0	0	0	0	0	0	0	0	0
	0	1	1	0	0	0	0	0	0	0	0	0	0	0	0	0	0	0.185185	0	0	0	0	0	0	0	0.185185	0	0	0	0	0	0	0	0	0	0	0	0	0	0	0	0	0.185185	0	0	0	0	0	0.259259
	0	0	1	0	0	0	0	0	0	0	0	0	0	0	0	0	0	0	0.2	0	0.2	0	0	0	0	0.2	0	0	0	0	0	0	0	0	0	0	0	0	0	0	0	0	0.2	0	0	0	0	0	0.2
	0	1	0	0	0	0	0	0	0	0	0	0	0	0	0	0	0	0	0.153846	0	0	0	0	0	0	0	0	0	0	0	0	0	0	0	0	0	0	0	0	0	0	0.846154	0	0	0	0	0	0	0
	0	1	0	0	0.533333	0	0	0	0	0	0	0	0	0	0	0	0	0	0	0	0	0	0	0	0	0	0	0	0	0	0	0	0	0	0	0	0	0	0	0	0	0	0	0	0	0	0	0	0
	0	1	1	0	0.142857	0	0	0	0	0	0	0	0	0	0	0	0	0.142857	0.142857	0	0.142857	0	0	0	0	0.142857	0	0	0	0	0	0	0	0	0	0	0	0	0	0	0	0.142857	0	0	0	0	0	0	0.142857
	1	0	0	0	0.1	0	0	0	0	0	0	0	0	0	0	0	0	0	0	0	0	0	0	0	0	0.3	0	0	0	0	0	0	0	0	0	0	0	0	0	0	0	0	0	0	0	0	0	0	0
	0	0	1	0	0	0	0	0	0	0	0	0	0	0	0	0	0	0	0	0	0	0	0	0	0	0	0	0	0	0	0	0	0	0	0	0	0	0	0	0	0	0	0.111111	0	0	0.222222	0	0	0
	0	0	1	0	0.333333	0	0	0	0	0	0	0	0	0	0	0	0	0.166667	0.166667	0	0	0	0	0	0	0.166667	0	0	0	0	0	0	0	0	0	0	0	0	0	0	0	0	0	0	0	0	0	0	0.166667
	0	0	1	0	0	0	0	0	0	0	0	0	0	0	0	0	0	0	0	0	0	0	0	0	0	0	0	0	0	0	0	0	0	0	0	0	0	0	0	0	0	0	0.142857	0	0	0.142857	0	0	0
	0	1	0	0	0.166667	0	0	0	0	0	0	0	0	0	0	0	0	0.166667	0	0	0.166667	0	0	0	0	0.166667	0	0	0	0	0	0	0	0	0	0	0	0	0	0	0	0	0	0	0	0.166667	0	0	0.166667
	0	1	0	0	0.615385	0	0	0	0	0	0	0	0	0	0	0	0	0	0	0	0	0	0	0	0	0	0	0	0	0	0	0	0	0	0	0	0	0	0	0	0	0	0	0	0	0	0	0	0
	0	1	0	0	0.8	0	0	0	0	0	0	0	0	0	0	0	0	0	0	0	0	0	0	0	0	0	0	0	0	0	0	0	0	0	0	0	0	0	0	0	0	0.2	0	0	0	0	0	0	0
	0	1	1	0	0	0	0	0	0	0	0	0	0	0	0	0	0	0.243724	0.243724	0	0	0	0	0	0	0.243724	0	0	0	0	0	0	0	0	0	0	0	0	0	0	0	0	0	0	0	0.0251036	0	0	0.243724
	0	0	1	0	0.0454545	0	0	0	0	0	0	0	0	0	0	0	0	0.181818	0.181818	0	0.136364	0	0	0	0	0.181818	0	0	0	0	0	0	0	0	0	0	0	0	0	0	0	0	0	0	0	0	0	0	0.181818
	0	0	1	0	0.047619	0	0	0	0	0	0	0	0	0	0	0	0	0.190476	0.190476	0	0.0952381	0	0	0	0	0.190476	0	0	0	0	0	0	0	0	0	0	0	0	0	0	0	0	0	0	0	0	0	0	0.190476
	0	0	1	0	0.166667	0	0	0	0	0	0	0	0	0	0	0	0	0.166667	0	0	0.166667	0	0	0	0	0.166667	0	0	0	0	0	0	0	0	0	0	0	0	0	0	0	0	0	0	0	0	0	0	0.166667
	0	1	1	0	0.0322581	0	0	0	0	0	0	0	0	0	0	0	0	0.241935	0.16129	0	0	0	0	0	0	0.16129	0	0	0	0	0	0	0	0	0	0	0	0	0	0	0	0	0	0	0	0	0	0	0.241935
	0	0	1	0	0.0566038	0	0	0	0	0	0	0	0	0	0	0	0	0.188679	0.188679	0	0.188679	0	0	0	0	0.188679	0	0	0	0	0	0	0	0	0	0	0	0	0	0	0	0	0	0	0	0	0	0	0.188679
	0	1	0	0	0.333333	0	0	0	0	0.333333	0	0	0	0	0	0	0	0	0	0	0	0	0	0	0	0	0	0	0	0	0	0	0	0	0	0	0	0	0	0	0	0	0	0	0	0	0	0	0
	0	0	1	0	0.166667	0	0	0	0	0	0	0	0	0	0	0	0	0.166667	0.166667	0	0.0833333	0	0	0	0	0.166667	0	0	0	0	0	0	0	0	0	0	0	0	0	0	0	0	0	0	0	0	0	0	0.25
	0	0	1	0	0	0	0	0	0	0	0	0	0	0	0	0	0	0.25	0	0	0.25	0	0	0	0	0.25	0	0	0	0	0	0	0	0	0	0	0	0	0	0	0	0	0	0	0	0	0	0	0.25
	0	0	1	0	0.0909091	0	0	0	0	0	0	0	0	0	0	0	0	0	0.227273	0	0.227273	0	0	0	0	0.227273	0	0	0	0	0	0	0	0	0	0	0	0	0	0	0	0	0	0	0	0	0	0	0.227273
	0	0	1	0	0	0	0	0	0	0	0	0	0	0	0	0	0	0	0	0	0	0	0	0	0	0	0	0	0	0	0	0	0	0	0	0	0	0	0	0	0	0	0.2	0	0	0.2	0	0	0
	0	0	1	0	0	0	0	0	0	0	0	0	0	0	0	0	0	0	0	0	0	0	0	0	0	0	0	0	0	0	0	0	0	0	0	0	0	0	0	0	0	0	0	0	0	0.2	0	0	0
	0	0	1	0	0	0	0	0	0	0	0	0	0	0	0	0	0	0	0.2	0	0.2	0	0	0	0	0.2	0	0	0	0	0	0	0	0	0	0	0	0	0	0	0	0.2	0	0	0	0	0	0	0.2
	0	1	1	0	0	0	0	0	0	0	0	0	0	0	0	0	0	0.192308	0	0	0	0	0	0	0	0.192308	0	0	0	0	0	0	0	0	0	0	0	0	0	0	0	0	0.192308	0	0	0	0	0	0.230769
	0	0	1	0	0.111111	0	0	0	0	0	0	0	0	0	0	0	0	0	0.222222	0	0.222222	0	0	0	0	0.222222	0	0	0	0	0	0	0	0	0	0	0	0	0	0	0	0	0	0	0	0	0	0	0.222222
	0	0	1	0	0.015748	0	0	0	0	0	0	0	0	0	0	0	0	0.19685	0.19685	0	0	0	0	0	0	0.19685	0	0	0	0	0	0	0	0	0	0	0	0	0	0	0	0.19685	0	0	0	0	0	0	0.19685
	0	1	1	0	0.172414	0	0	0	0	0	0	0	0	0	0	0	0	0.172414	0.172414	0	0	0	0	0	0	0.172414	0	0	0	0	0	0	0	0	0	0	0	0	0	0	0	0	0	0	0	0	0	0	0.172414
	0	1	0	0	0.105263	0	0	0.0526316	0	0	0	0	0	0	0	0	0	0.105263	0.105263	0	0.105263	0	0	0	0	0.105263	0	0	0	0	0	0	0	0	0	0	0	0	0	0	0	0	0.105263	0	0	0	0	0	0.105263
	0	0	1	0	0.0740741	0	0	0	0	0	0	0	0	0	0	0	0	0	0.185185	0	0.185185	0	0	0	0	0.185185	0	0	0	0	0	0	0	0	0	0	0	0	0	0	0	0	0	0	0	0	0	0	0.37037
	0	1	1	0	0.333333	0	0	0	0	0	0	0	0	0	0	0	0	0	0	0	0.333333	0	0	0	0	0	0	0	0	0	0	0	0	0	0	0	0	0	0	0	0	0	0	0	0	0	0	0	0.333333
	0	1	0	0	0.0909091	0	0	0	0	0	0	0	0	0	0	0	0	0	0.30303	0	0	0	0	0	0	0.454545	0	0	0	0	0	0	0	0	0	0	0	0	0	0	0	0	0	0	0	0	0	0	0.151515
	0	0	1	0	0.139415	0	0	0	0	0	0	0	0	0	0	0	0	0.172117	0.172117	0	0	0	0	0	0	0.172117	0	0	0	0	0	0	0	0	0	0	0	0	0	0	0	0.172117	0	0	0	0	0	0	0.172117
	0	0	1	0	0	0	0	0	0	0	0	0	0	0	0	0	0	0.248756	0	0	0.248756	0	0	0	0	0.248756	0	0	0	0	0	0	0	0	0	0	0	0	0	0	0	0	0	0	0	0	0	0	0.248756
	0	0	1	0	0.0681818	0	0	0	0	0	0	0	0	0	0	0	0	0.227273	0.227273	0	0	0	0	0	0	0.227273	0	0	0	0	0	0	0	0	0	0	0	0	0	0	0	0	0	0	0	0	0	0	0.227273
	1	0	0	0	0	0	0	0	0	0	0	0	0	0	0	0	0	0.2	0	0	0.2	0	0	0	0	0	0	0	0	0	0.2	0	0	0	0	0	0	0	0	0	0	0	0	0	0	0	0	0	0
	0	1	0	0	0.10989	0	0	0	0	0	0	0	0	0	0	0	0	0.21978	0.010989	0	0	0	0	0	0	0.285714	0	0	0	0	0	0	0	0	0	0	0	0	0	0	0	0.153846	0	0	0	0	0	0	0.10989
	0	0	1	0	0.166667	0	0	0	0	0	0	0	0	0	0	0	0	0.166667	0.166667	0	0.166667	0	0	0	0	0.166667	0	0	0	0	0	0	0	0	0	0	0	0	0	0	0	0	0	0	0	0	0	0	0.166667
	0	1	1	0	0	0	0	0	0	0	0	0	0	0	0	0	0	0	0	0	0	0	0	0	0	0	0	0	0	0	0.106383	0	0	0	0	0	0	0	0	0	0	0	0.106383	0	0	0.212766	0	0	0
	0	0	1	0	0.142857	0	0	0	0	0	0	0	0	0	0	0	0	0.428571	0	0	0.142857	0	0	0	0	0.142857	0	0	0	0	0	0	0	0	0	0	0	0	0	0	0	0	0	0	0	0	0	0	0.142857
	0	1	0	0	0	0	0	0	0	0	0	0	0	0	0	0	0	0.190476	0	0	0	0	0	0	0	0.190476	0	0	0	0	0	0	0	0	0	0	0	0	0	0	0	0	0	0	0	0.142857	0	0	0.380952
	0	0	1	0	0	0	0	0	0	0	0	0	0	0	0	0	0	0	0	0	0	0	0	0	0	0	0	0	0	0	0	0	0	0	0	0	0	0	0	0	0	0	0.272727	0	0	0.181818	0	0	0
	0	1	1	0	0.2	0	0	0	0	0	0	0	0	0	0	0	0	0	0.2	0	0	0	0	0	0	0	0	0	0	0	0	0	0	0	0	0	0	0	0	0	0	0	0	0	0	0.2	0	0	0
	1	0	0	0	0.08	0	0	0	0	0	0	0	0	0	0	0	0	0	0	0	0	0	0	0	0	0	0	0	0	0	0	0	0	0	0	0	0	0	0	0	0	0	0	0	0	0	0	0	0.45
	0	1	1	0	0.222222	0	0	0	0	0	0	0	0	0	0	0	0	0.111111	0	0	0.222222	0	0	0	0	0.222222	0	0	0	0	0	0	0	0	0	0	0	0	0	0	0	0	0	0	0	0	0	0	0.222222
	0	1	0	0	0	0	0	0.333333	0	0	0	0	0	0.0555556	0	0	0	0	0	0	0	0	0	0	0	0	0	0	0	0	0	0	0	0	0	0	0	0	0	0	0	0	0	0	0	0	0	0	0.611111
	0	0	1	0	0	0	0	0	0	0	0	0	0	0	0	0	0	0	0	0	0	0	0	0	0	0	0	0	0	0	0	0	0	0	0	0	0	0	0	0	0	0	0.333333	0	0	0	0	0	0
	0	1	0	0	0	0	0	0	0	0.75	0	0	0	0	0	0	0	0	0	0	0	0	0	0	0	0	0	0	0	0	0	0	0	0	0	0	0	0	0	0	0	0	0	0	0	0.25	0	0	0
	0	1	0	0	0.4	0	0	0	0	0	0	0	0	0.2	0	0	0	0	0	0	0	0	0	0	0	0	0	0	0	0	0	0	0	0	0	0	0	0	0	0	0	0	0	0	0	0	0	0	0
	0	1	0	0	0.307692	0	0	0	0	0	0	0	0	0	0	0	0	0	0	0	0	0	0	0	0	0	0	0	0	0	0	0	0	0	0	0	0	0	0.692308	0	0	0	0	0	0	0	0	0	0
	1	0	0	0	0.855	0	0	0	0	0	0	0	0	0	0	0.055	0	0	0	0	0	0	0	0	0	0.09	0	0	0	0	0	0	0	0	0	0	0	0	0	0	0	0	0	0	0	0	0	0	0
	0	1	0	0	0	0	0.333333	0	0	0	0	0	0	0	0.333333	0	0	0	0	0	0	0	0	0	0	0	0	0	0	0	0	0	0	0	0	0	0	0	0	0	0	0	0	0	0	0	0	0	0
	0	1	0	0	0.85	0	0	0	0	0	0	0	0	0	0	0	0	0	0	0	0	0	0	0	0	0	0	0	0	0	0	0	0	0	0	0	0	0	0	0	0	0	0	0	0	0	0	0	0
	0	0	1	0	0.0892532	0	0	0	0	0	0	0	0	0	0	0	0	0.182149	0.182149	0	0	0	0	0	0	0.182149	0	0	0	0	0	0	0	0	0	0	0	0	0	0	0	0.182149	0	0	0	0	0	0	0.182149
	0	1	0	0	0	0	0	0	0	0.894737	0	0	0	0	0	0	0	0	0	0	0	0	0	0	0	0	0	0	0	0	0	0	0	0	0	0	0	0	0	0	0	0	0	0	0	0	0	0	0
	0	1	0	0	0.2	0	0	0	0	0	0	0	0	0	0	0	0	0	0	0	0	0	0	0	0	0	0	0	0	0	0	0	0	0	0	0	0	0	0	0	0	0	0	0	0	0.2	0	0	0
	0	1	0	0	0	0	0.666667	0	0	0	0	0	0	0	0	0	0	0	0	0	0	0	0	0	0	0	0	0	0	0	0	0	0	0	0	0	0	0	0	0	0	0	0	0	0	0	0	0	0
	0	0	1	0	0.166667	0	0	0	0	0	0	0	0	0	0	0	0	0.25	0.166667	0	0.0833333	0	0	0	0	0.166667	0	0	0	0	0	0	0	0	0	0	0	0	0	0	0	0	0	0	0	0	0	0	0.166667
	0	1	0	0	0	0	0	0	0	0	0	0	0	0	0	0	0	0	0	0	0	0	0	0	0	0	0	0	0	0	0	0	0	0	0	0	0	0	0	0	0	0	0	0	0	0	0	0	0.75
	0	1	0	0	0	0	0	0	0	0	0	0	0	0	0	0	0	0.2	0.2	0	0	0	0	0	0	0.2	0	0	0	0	0	0	0	0	0	0	0	0	0	0	0	0	0	0	0	0	0	0	0.2
	0	0	1	0	0.175	0	0	0	0	0	0	0	0	0	0	0	0	0.075	0.25	0	0	0	0	0	0	0.25	0	0	0	0	0	0	0	0	0	0	0	0	0	0	0	0	0	0	0	0	0	0	0.25
	0	0	1	0	0	0	0	0	0	0	0	0	0	0	0	0	0	0.198807	0	0	0.198807	0	0	0	0	0.198807	0	0	0	0	0	0	0	0	0	0	0	0	0	0	0	0.198807	0	0	0	0	0	0	0.198807
	0	0	1	0	0	0	0	0.04	0	0	0	0	0	0	0	0	0	0	0	0	0	0	0	0	0	0.89	0	0	0	0	0	0	0	0	0	0	0	0	0	0	0	0	0	0	0	0	0	0	0
	0	1	0	0	0	0	0	0	0	0	0	0	0	0	0	0	0	0	0	0	0	0	0	0	0	0	0	0	0	0	0	0	0	0	0	0	0	0	0	0	0	0	0.2	0	0	0	0	0	0
	0	0	1	0	0	0	0	0	0	0	0	0	0	0	0	0	0	0	0.125	0	0.25	0	0	0	0	0.25	0	0	0	0	0	0	0	0	0	0	0	0	0	0	0	0.25	0	0	0	0	0	0	0.125
	0	0	1	0	0	0	0	0	0	0	0	0	0	0	0	0	0	0.181818	0.181818	0	0.181818	0	0	0	0	0.181818	0	0	0	0	0	0	0	0	0	0	0	0	0	0	0	0	0	0	0	0	0	0	0.181818
	0	1	0	0	0.102564	0	0	0	0	0	0	0	0	0	0	0	0	0	0.102564	0	0.102564	0	0	0	0	0.102564	0	0	0	0	0	0	0	0	0	0	0	0	0	0	0.102564	0	0	0	0	0	0	0	0.487179
	0	0	1	0	0.315068	0	0	0	0	0	0	0	0	0	0	0	0	0.136986	0.136986	0	0.136986	0	0	0	0	0.136986	0	0	0	0	0	0	0	0	0	0	0	0	0	0	0	0	0	0	0	0	0	0	0.136986
	0	1	0	0	0	0	0	0	0	0	0	0	0	0	0	0	0	0.185185	0	0	0	0	0	0	0	0.185185	0	0	0	0	0	0	0	0	0	0	0	0	0	0	0	0.185185	0	0	0	0	0	0	0
	0	1	1	0	0.142857	0	0	0	0	0	0	0	0	0	0	0	0	0	0.285714	0	0.142857	0	0	0	0	0.142857	0	0	0	0	0	0	0	0	0	0	0	0	0	0	0	0	0	0	0	0	0	0	0.142857
	0	0	1	0	0.111111	0	0	0	0	0	0	0	0	0	0	0	0	0.222222	0.222222	0	0	0	0	0	0	0.222222	0	0	0	0	0	0	0	0	0	0	0	0	0	0	0	0	0	0	0	0	0	0	0.222222
	0	1	0	0	0.4375	0	0	0	0	0	0	0	0	0	0	0	0	0	0	0	0.1875	0	0	0	0	0	0	0	0	0	0	0	0	0	0	0	0	0	0	0	0.375	0	0	0	0	0	0	0	0
	0	0	1	0	0	0	0	0	0	0	0	0	0	0	0	0	0	0.1	0.1	0	0	0	0	0	0	0.4	0	0	0	0	0	0	0	0	0	0	0	0	0	0	0	0.4	0	0	0	0	0	0	0
	0	1	0	0	0.4	0	0	0	0	0	0	0	0	0	0	0	0	0	0	0	0	0	0	0	0	0	0	0	0	0	0	0	0	0	0.3	0	0	0	0	0	0	0	0	0	0	0	0	0	0
	0	1	1	0	0.0909091	0	0	0	0	0	0	0	0	0	0	0	0	0.181818	0.181818	0	0	0	0	0	0	0.181818	0	0	0	0	0	0	0	0	0	0	0	0	0	0	0	0	0	0	0	0	0	0	0.181818
	0	1	1	0	0.0684932	0	0	0	0	0	0	0	0	0	0	0	0	0.136986	0.136986	0	0.136986	0	0	0	0	0.136986	0	0	0	0	0	0	0	0	0	0	0	0	0	0	0	0	0	0	0	0	0	0	0.136986
	1	0	0	0	0	0	0	0	0	0	0	0	0	0	0	0	0	0	0	0	0	0	0	0	0	0	0	0	0	0	0	0	0	0	0	0	0	0	0	0	0	0	0	0	0	0	0	0	0.57
	0	1	1	0	0	0	0	0	0	0	0	0	0	0	0	0	0	0.266667	0	0	0	0	0	0	0	0.266667	0	0	0	0	0	0	0	0	0	0	0	0	0	0	0	0	0	0	0	0	0	0	0.266667
	1	0	0	0	0	0	0	0	0	0	0	0	0	0.2	0	0	0	0	0	0	0.1	0	0	0	0	0	0	0	0	0	0	0	0	0	0	0	0	0	0	0	0.2	0	0	0	0	0	0	0	0
	0	0	1	0	0	0	0	0	0	0	0	0	0	0	0	0	0	0.05	0.02	0	0	0	0	0	0	0.4	0	0	0	0	0	0	0	0	0	0	0	0	0	0	0	0.27	0	0	0	0	0	0	0.26
	0	0	1	0	0.0819672	0	0	0	0	0	0	0	0	0	0	0	0	0.163934	0.163934	0	0.163934	0	0	0	0	0.163934	0	0	0	0	0	0	0	0	0	0	0	0	0	0	0	0	0	0	0	0	0	0	0.163934
	0	0	1	0	0.166667	0	0	0	0	0	0	0	0	0	0	0	0	0.166667	0.166667	0	0.166667	0	0	0	0	0.166667	0	0	0	0	0	0	0	0	0	0	0	0	0	0	0	0	0	0	0	0	0	0	0.166667
	1	0	0	0	0.85	0	0	0	0	0	0	0	0	0	0	0	0	0	0	0	0	0	0	0	0	0	0	0	0	0	0	0	0	0	0	0	0	0	0	0	0	0	0	0	0	0	0	0	0.1
	0	1	1	0	0	0	0	0	0	0	0	0	0	0	0	0	0	0.208333	0	0	0	0	0	0	0	0.208333	0	0	0	0	0	0	0	0	0	0	0	0	0	0	0	0	0.166667	0	0	0	0	0	0.208333
	0	1	1	0	0.181818	0	0	0	0	0	0	0	0	0	0	0	0	0.181818	0.181818	0	0.181818	0	0	0	0	0.181818	0	0	0	0	0	0	0	0	0	0	0	0	0	0	0	0	0	0	0	0	0	0	0.0909091
	0	0	1	0	0	0	0	0	0	0	0	0	0	0	0	0	0	0	0	0	0	0	0	0	0	0	0	0	0	0	0.166667	0	0	0	0	0	0	0	0	0	0	0	0.166667	0	0	0.166667	0	0	0
	0	1	1	0	0	0	0	0	0	0	0	0	0	0	0	0	0	0.333333	0	0	0	0	0	0	0	0	0	0	0	0	0	0	0	0	0	0	0	0	0	0	0	0	0.0833333	0	0	0	0	0	0.333333
	0	0	1	0	0.00398406	0	0	0	0	0	0	0	0	0	0	0	0	0.199203	0.199203	0	0	0	0	0	0	0.199203	0	0	0	0	0	0	0	0	0	0	0	0	0	0	0	0.199203	0	0	0	0	0	0	0.199203
	0	0	1	0	0	0	0	0	0	0	0	0	0	0	0	0	0	0	0.142857	0	0.142857	0	0	0	0	0.142857	0	0	0	0	0	0	0	0	0	0	0	0	0	0	0	0.285714	0	0	0	0	0	0	0.285714
	0	0	1	0	0	0	0	0	0	0	0	0	0	0	0	0	0	0	0	0	0	0	0	0	0	0	0	0	0	0	0	0	0	0	0	0	0	0	0	0	0	0	0	0	0	0.25	0	0	0
	0	1	0	0	0	0	0	0	0	0	0	0	0	0	0	0	0	0.151515	0	0	0	0	0	0	0	0.151515	0	0	0	0	0	0	0	0	0	0	0	0	0	0	0	0.151515	0	0	0	0	0	0	0
	0	1	0	0	0.222222	0	0	0	0	0	0	0	0	0	0	0	0	0	0.222222	0	0.222222	0	0	0	0	0.222222	0	0	0	0	0	0	0	0	0	0	0	0	0	0	0.111111	0	0	0	0	0	0	0	0
	0	1	0	0	0	0	0	0	0	0	0	0	0	0	0	0	0	0	0	0	0	0	0	0	0	0	0	0	0	0	0	0	0	0	0	0	0	0	0	0	0	0	0	0	0	0.2	0	0	0
	0	0	1	0	0.245283	0	0	0	0	0	0	0	0	0	0	0	0	0.188679	0.188679	0	0.188679	0	0	0	0	0.188679	0	0	0	0	0	0	0	0	0	0	0	0	0	0	0	0	0	0	0	0	0	0	0
	1	0	0	0	0.1	0	0	0	0	0	0	0	0	0	0	0	0	0	0	0	0	0	0	0	0	0	0	0	0	0	0	0	0	0	0	0	0	0	0	0	0	0	0	0	0	0	0	0	0.45
	0	0	1	0	0.2	0	0	0	0	0	0	0	0	0	0	0	0	0	0	0	0	0	0	0	0	0	0	0	0	0	0	0	0	0	0	0	0	0	0	0	0	0	0	0	0	0.3	0	0	0
	1	0	0	0	0.035	0	0	0	0	0	0	0	0	0	0	0	0	0	0	0	0.54	0	0	0	0	0	0	0	0	0	0	0	0	0	0	0	0	0	0	0	0	0	0	0	0	0	0	0	0
	1	1	0	0	0	0	0	0	0	0	0	0	0	0	0	0	0	0.166667	0.166667	0	0.166667	0	0	0	0	0.166667	0	0	0	0	0	0	0	0	0	0	0	0	0	0	0	0	0	0	0	0	0	0	0.166667
	1	0	0	0	0	0	0	0	0	0	0	0	0	0	0	0	0	0	0	0	0.47	0	0	0	0	0	0	0	0	0	0	0	0	0	0	0	0	0	0	0	0	0	0	0	0	0	0	0	0.08
	0	1	1	0	0.2	0	0	0	0	0	0	0	0	0	0	0	0	0	0	0	0	0	0	0	0	0	0	0	0	0	0	0	0	0	0	0	0	0	0.2	0	0.2	0	0	0	0	0	0	0	0
	0	0	1	0	0	0	0	0	0	0	0	0	0	0	0	0	0	0	0	0	0	0	0	0	0	0	0	0	0	0	0	0	0	0	0	0	0	0	0	0	0	0	0.166667	0	0	0.166667	0	0	0
	0	0	1	0	0	0	0	0	0	0	0	0	0	0	0	0	0	0.25	0	0	0.25	0	0	0	0	0.25	0	0	0	0	0	0	0	0	0	0	0	0	0	0	0	0	0	0	0	0	0	0	0.25
	0	0	1	0	0	0	0	0	0	0	0	0	0	0	0	0	0	0.2	0	0	0.2	0	0	0	0	0	0	0	0	0	0.2	0	0	0	0	0	0	0	0	0	0	0	0	0	0	0	0	0	0
	1	0	0	0	0	0	0	0	0	0	0	0	0	0	0	0	0	0	0	0	0	0	0	0	0	0	0	0	0	0	0.15	0	0	0	0	0	0	0	0	0	0	0	0	0	0	0.2	0	0	0.6
	0	1	1	0	0.0769231	0	0	0	0	0	0	0	0	0	0	0	0	0.153846	0.153846	0	0.153846	0	0	0	0	0.153846	0	0	0	0	0	0	0	0	0	0	0	0	0	0	0	0	0	0	0	0	0	0	0.153846
	0	1	0	0	0	0	0	0	0	0	0	0	0	0	0.0909091	0	0	0	0	0	0	0	0	0	0	0	0	0	0	0	0	0	0	0	0	0	0	0	0	0	0	0	0	0	0	0	0	0	0
	0	0	1	0	0	0	0	0	0	0	0	0	0	0	0	0	0	0.2	0.2	0	0	0	0	0	0	0	0	0	0	0	0	0	0	0	0	0	0	0	0	0	0	0.2	0	0	0	0	0	0	0.2
	0	1	0	0	0.533333	0	0	0	0	0	0	0	0	0	0	0	0	0	0	0	0	0	0	0	0	0	0	0	0	0	0	0	0	0	0	0	0	0	0.333333	0	0.133333	0	0	0	0	0	0	0	0
	0	1	1	0	0.181818	0	0	0	0	0	0	0	0	0	0	0	0	0.181818	0.181818	0	0	0	0	0	0	0.181818	0	0	0	0	0	0	0	0	0	0	0	0	0	0	0	0	0.0909091	0	0	0	0	0	0.181818
	0	0	1	0	0.14966	0	0	0	0	0	0	0	0	0	0	0	0	0.170068	0.170068	0	0	0	0	0	0	0.170068	0	0	0	0	0	0	0	0	0	0	0	0	0	0	0	0.170068	0	0	0	0	0	0	0.170068
	0	1	1	0	0.190476	0	0	0	0	0	0	0	0	0	0	0	0	0.190476	0.190476	0	0	0	0	0	0	0.190476	0	0	0	0	0	0	0	0	0	0	0	0	0	0	0	0	0	0	0	0.047619	0	0	0.190476
	1	0	0	0	0	0	0	0	0	0.1	0	0	0	0	0	0	0	0	0	0	0.54	0	0	0	0	0	0	0	0	0	0	0	0	0	0	0	0	0	0	0	0	0	0	0	0	0	0	0	0
	0	1	1	0	0.0833333	0	0	0	0	0	0	0	0	0	0	0	0	0.166667	0.166667	0	0.0833333	0	0	0	0	0.166667	0	0	0	0	0	0	0	0	0	0	0	0	0	0	0	0	0	0	0	0	0	0	0.333333
	0	1	0	0	0.666667	0	0	0	0	0	0	0	0	0	0	0.333333	0	0	0	0	0	0	0	0	0	0	0	0	0	0	0	0	0	0	0	0	0	0	0	0	0	0	0	0	0	0	0	0	0
	0	1	1	0	0	0	0	0	0	0	0	0	0	0	0	0	0	0.215054	0.215054	0	0	0	0	0	0	0.215054	0	0	0	0	0	0	0	0	0	0	0	0	0	0	0	0	0	0	0	0.139785	0	0	0.215054
	0	0	1	0	0.137931	0	0	0	0	0	0	0	0	0	0	0	0	0	0.172414	0	0.172414	0	0	0	0	0.172414	0	0	0	0	0	0	0	0	0	0	0	0	0	0	0	0	0	0	0	0	0	0	0.344828
	0	1	0	0	0	0	0.25	0	0	0	0	0	0	0	0	0	0	0	0	0	0.75	0	0	0	0	0	0	0	0	0	0	0	0	0	0	0	0	0	0	0	0	0	0	0	0	0	0	0	0
	0	1	0	0	0.2	0	0	0	0	0	0	0	0	0	0	0	0	0.12	0.2	0	0	0	0	0	0	0.04	0	0	0	0	0	0	0	0	0	0	0	0	0	0	0	0	0	0	0	0	0	0	0.2
	0	1	0	0	0	0	0	0	0	0	0	0	0	0	0	0	0	0	0	0	0	0	0	0	0	0	0	0	0	0	0	0	0	0	0	0	0	0	0	0	0.166667	0	0	0	0	0	0	0	0.666667
	1	0	0	0	0.075	0	0	0	0	0	0	0	0	0	0	0	0	0	0	0	0	0	0	0	0	0	0	0	0	0	0	0	0	0	0	0	0	0	0	0	0	0	0	0	0	0.09	0	0	0.575
	0	0	1	0	0.133333	0	0	0	0	0	0	0	0	0	0	0	0	0.4	0.133333	0	0	0	0	0	0	0.133333	0	0	0	0	0	0	0	0	0	0	0	0	0	0	0	0	0	0	0	0	0	0	0.133333
	1	0	0	0	0	0	0	0	0	0	0	0	0	0	0	0	0	0	0	0	0	0	0	0	0	0	0	0	0	0	0	0	0	0	0	0	0	0	0	0	0.7	0	0	0	0	0	0	0	0.2
	0	1	0	0	0	0	0	0.8	0	0	0	0	0	0	0	0	0	0.2	0	0	0	0	0	0	0	0	0	0	0	0	0	0	0	0	0	0	0	0	0	0	0	0	0	0	0	0	0	0	0
	0	1	1	0	0.0666667	0	0	0	0	0	0	0	0	0	0	0	0	0.133333	0.133333	0	0.133333	0	0	0	0	0.133333	0	0	0	0	0	0	0	0	0	0	0	0	0	0	0	0	0	0	0	0	0	0	0.133333
	0	1	0	0	0	0	0	0	0	0	0	0	0	0	0	0	0	0	0	0	0	0	0	0	0	0	0	0	0	0	0	0	0	0	0	0	0	0	0	0	0	0	0.333333	0	0	0	0	0	0
	0	0	1	0	0	0	0	0	0	0	0	0	0	0	0	0	0	0.232558	0.232558	0	0	0	0	0	0	0.232558	0	0	0	0	0	0	0	0	0	0	0	0	0	0	0	0	0.0697674	0	0	0	0	0	0.232558
	0	1	0	0	0	0	0	0	0	0	0	0	0	0	0	0	0	0	0	0	0	0	0	0	0	0	0	0	0	0	0	0	0	0	0	0	0	0	0	0	0.166667	0	0	0	0	0	0	0	0.75
	0	1	0	0	0	0	0	0	0	0	0	0	0	0	0	0	0	0.222222	0.222222	0	0	0	0	0	0	0.222222	0	0	0	0	0	0	0	0	0	0	0	0	0	0	0	0	0	0	0	0	0	0	0.222222
	1	0	0	0	0	0	0	0.06	0	0	0	0	0	0	0	0	0	0	0.05	0	0	0	0	0	0	0	0	0	0	0	0	0	0	0	0	0	0	0	0	0	0	0	0.05	0	0	0.05	0	0	0.65
	0	1	0	0	0	0	0	0	0	0	0	0	0	0.166667	0	0	0	0	0	0	0.833333	0	0	0	0	0	0	0	0	0	0	0	0	0	0	0	0	0	0	0	0	0	0	0	0	0	0	0	0
	0	1	0	0	0	0	0	0	0	0	0	0	0	0	0.166667	0	0	0	0	0	0	0	0	0	0	0	0	0	0	0	0	0	0	0	0.5	0	0	0	0	0	0	0	0	0	0.333333	0	0	0	0
	0	0	1	0	0.375	0	0	0	0	0	0	0	0	0	0	0	0	0.125	0.125	0	0.125	0	0	0	0	0.125	0	0	0	0	0	0	0	0	0	0	0	0	0	0	0	0	0	0	0	0	0	0	0.125
	0	0	1	0	0	0	0	0	0	0	0	0	0	0	0	0	0	0.333333	0	0	0	0	0	0	0	0	0	0	0	0	0	0	0	0	0	0	0	0	0	0	0	0.333333	0	0	0	0	0	0	0.333333
	1	0	0	0	0.1	0	0	0	0	0	0	0	0	0	0	0.6	0	0	0	0	0.2	0	0	0	0	0	0	0	0	0	0	0	0	0	0	0	0	0	0	0	0	0	0	0	0	0	0	0	0.1
	0	0	1	0	0.166667	0	0	0	0	0	0	0	0	0	0	0	0	0	0.166667	0	0.166667	0	0	0	0	0.166667	0	0	0	0	0	0	0	0	0	0	0	0	0	0	0	0	0	0	0	0	0	0	0.333333
	0	1	1	0	0.342105	0	0	0	0	0	0	0	0	0	0	0	0	0.164474	0.164474	0	0	0	0	0	0	0.164474	0	0	0	0	0	0	0	0	0	0	0	0	0	0	0	0	0	0	0	0	0	0	0.164474
	1	0	0	0	0.1	0	0	0	0	0	0	0	0	0	0	0.7	0	0	0	0	0.1	0	0	0	0	0	0	0	0	0	0	0	0	0	0	0	0	0	0	0	0	0	0	0	0	0	0	0	0.1
	0	1	0	0	0.857143	0	0	0	0	0	0	0	0	0	0	0	0	0	0	0	0	0	0	0	0	0	0	0	0	0	0	0	0	0	0	0	0	0	0	0	0	0.142857	0	0	0	0	0	0	0
	0	0	1	0	0.130435	0	0	0	0	0	0	0	0	0	0	0	0	0	0	0	0	0	0	0	0	0	0	0	0	0	0.173913	0	0	0	0	0	0	0	0	0	0	0	0	0	0	0.173913	0	0	0
	0	0	1	0	0	0	0	0	0	0	0	0	0	0	0	0	0	0.25	0	0	0	0	0	0	0	0.25	0	0	0	0	0	0	0	0	0	0	0	0	0	0	0	0.25	0	0	0	0	0	0	0.25
	0	0	1	0	0.08	0	0	0	0	0	0	0	0	0	0	0	0	0	0	0	0	0	0	0	0	0	0	0	0	0	0.12	0	0	0	0	0	0	0	0	0	0	0	0	0	0	0.2	0	0	0
	0	0	1	0	0.047619	0	0	0	0	0	0	0	0	0	0	0	0	0	0.31746	0	0	0	0	0	0	0.47619	0	0	0	0	0	0	0	0	0	0	0	0	0	0	0	0	0	0	0	0	0	0	0.15873
	0	1	0	0	0	0	0	0.206897	0	0	0	0	0	0	0	0	0	0.689655	0	0	0	0	0	0	0	0	0	0	0	0	0	0	0	0	0.103448	0	0	0	0	0	0	0	0	0	0	0	0	0	0
	0	0	1	0	0.0791897	0	0	0	0	0	0	0	0	0	0	0	0	0.184162	0.184162	0	0	0	0	0	0	0.184162	0	0	0	0	0	0	0	0	0	0	0	0	0	0	0	0.184162	0	0	0	0	0	0	0.184162
	0	1	1	0	0	0	0	0	0	0	0	0	0	0	0	0	0	0	0.2	0	0	0	0	0	0	0.2	0	0	0	0	0	0	0	0	0	0	0	0	0	0	0	0.2	0	0	0	0	0	0	0.2
	0	1	1	0	0	0	0	0	0	0	0	0	0	0	0	0	0	0	0	0	0.327586	0	0	0	0	0	0	0	0	0	0	0	0	0	0	0	0	0	0	0	0	0.327586	0	0	0	0	0	0	0.327586
	0	1	1	0	0	0	0	0	0	0	0	0	0	0	0	0	0	0	0.25	0	0	0	0	0	0	0	0	0	0	0	0	0	0	0	0	0	0	0	0	0	0	0	0	0	0	0.25	0	0	0
	0	1	0	0	0	0	0	0	0	0	0	0	0	0	0	0	0	0.151515	0	0	0	0	0	0	0	0.151515	0	0	0	0	0	0	0	0	0	0	0	0	0	0	0	0.151515	0	0	0	0	0	0	0
	0	1	0	0	0	0	0	0	0	0	0	0	0	0	0	0	0	0	0	0	0.784615	0	0	0	0	0	0	0	0	0	0.215385	0	0	0	0	0	0	0	0	0	0	0	0	0	0	0	0	0	0
	1	0	0	0	0.0660377	0	0	0.00943396	0	0	0	0	0	0	0	0	0	0	0	0	0.254717	0	0	0	0	0	0	0	0	0	0	0	0	0	0	0	0	0	0	0	0	0	0	0	0	0	0	0	0.113208
	1	0	0	0	0.1	0	0	0	0	0	0	0	0	0	0	0	0	0	0	0	0.3	0	0	0	0	0	0	0	0	0	0	0	0	0	0	0	0	0	0	0	0	0	0	0	0	0	0	0	0.05
	1	0	0	0	0.25	0	0	0	0	0	0	0	0	0	0	0	0	0	0	0	0	0	0	0	0	0	0	0	0	0	0	0	0	0	0	0	0	0.55	0	0	0	0	0	0	0	0	0	0	0.2
	0	1	1	0	0.181818	0	0	0	0	0	0	0	0	0	0	0	0	0	0.272727	0	0	0	0	0	0	0	0	0	0	0	0	0	0	0	0	0	0	0	0	0	0	0	0	0	0	0.181818	0	0	0
	0	1	1	0	0.8	0	0	0	0	0	0	0	0	0	0	0	0	0	0	0	0	0	0	0	0	0	0	0	0	0	0	0	0	0	0	0	0	0	0.05	0	0.05	0	0	0	0	0	0	0	0
	0	0	1	0	0.0588235	0	0	0	0	0	0	0	0	0	0	0	0	0	0	0	0	0	0	0	0	0	0	0	0	0	0	0	0	0	0	0	0	0	0	0	0	0	0	0	0	0.235294	0	0	0
	1	0	0	0	0.1	0	0	0	0	0	0	0	0	0	0	0.68	0	0	0	0	0.2	0	0	0	0	0.02	0	0	0	0	0	0	0	0	0	0	0	0	0	0	0	0	0	0	0	0	0	0	0
	0	1	0	0	0	0	0	0	0	0	0	0	0	0	0	0	0	0	0	0	0.333333	0	0	0	0	0	0	0	0	0	0	0	0	0	0	0	0	0	0	0	0.333333	0	0	0	0	0	0	0	0
	0	0	1	0	0	0	0	0.02	0	0	0	0	0	0	0	0	0	0	0	0	0	0	0	0	0	0.91	0	0	0	0	0.07	0	0	0	0	0	0	0	0	0	0	0	0	0	0	0	0	0	0
	0	1	0	0	0.782609	0	0	0	0	0	0	0	0	0	0	0	0	0	0.0869565	0	0	0	0	0	0	0	0	0	0	0	0	0	0	0	0	0	0	0	0	0	0.130435	0	0	0	0	0	0	0	0
	0	1	1	0	0.0819672	0	0	0	0	0	0	0	0	0	0	0	0	0.163934	0.163934	0	0.163934	0	0	0	0	0.163934	0	0	0	0	0	0	0	0	0	0	0	0	0	0	0	0	0	0	0	0	0	0	0.163934
	1	0	0	0	0	0	0	0	0	0	0	0	0	0	0	0	0	0	0	0	0.06	0	0	0	0	0	0	0	0	0	0	0	0	0	0	0	0	0	0	0	0	0	0	0	0	0	0	0	0
	0	0	1	0	0.1	0	0	0	0	0	0	0	0	0	0	0	0	0.2	0.2	0	0.1	0	0	0	0	0.2	0	0	0	0	0	0	0	0	0	0	0	0	0	0	0	0	0	0	0	0	0	0	0.2
	0	1	1	0	0.272727	0	0	0	0	0	0	0	0	0	0	0	0	0	0.181818	0	0.181818	0	0	0	0	0.181818	0	0	0	0	0	0	0	0	0	0	0	0	0	0	0	0	0	0	0	0	0	0	0.181818
	0	1	1	0	0.230769	0	0	0	0	0	0	0	0	0	0	0	0	0	0.192308	0	0.192308	0	0	0	0	0.192308	0	0	0	0	0	0	0	0	0	0	0	0	0	0	0	0	0	0	0	0	0	0	0.192308
	0	1	1	0	0	0	0	0	0	0	0	0	0	0	0	0	0	0	0	0	0	0	0	0	0	0	0	0	0	0	0.102041	0	0	0	0	0	0	0	0	0	0	0	0.102041	0	0	0.204082	0	0	0
	1	0	0	0	0	0	0	0	0	0	0	0	0	0	0	0	0	0	0	0	0.54	0	0	0	0	0	0	0	0	0	0	0	0	0	0	0	0	0	0	0	0	0	0	0	0	0	0	0	0.06
	0	1	0	0	0	0	0	0	0	0	0	0	0	0	0	0	0	0	0	0	0.85	0	0	0	0	0	0	0	0	0	0	0	0	0	0	0	0	0	0	0	0	0	0	0	0	0	0	0	0
	0	1	0	0	0	0	0	0	0	0	0	0	0	0	0.5	0	0	0	0	0	0	0	0	0	0	0	0	0	0	0	0	0	0	0	0	0	0	0	0	0	0.5	0	0	0	0	0	0	0	0
	1	0	0	0	0	0	0	0	0	0	0	0	0	0	0	0	0	0	0	0	0.06	0	0	0	0	0	0	0	0	0	0	0	0	0	0	0	0	0	0	0	0	0	0	0	0	0	0	0	0
	0	1	0	0	0	0	0	0.333333	0	0	0	0	0	0	0	0	0	0.666667	0	0	0	0	0	0	0	0	0	0	0	0	0	0	0	0	0	0	0	0	0	0	0	0	0	0	0	0	0	0	0
	0	1	1	0	0.0291262	0	0	0	0	0	0	0	0	0	0	0	0	0.194175	0.194175	0	0	0	0	0	0	0.194175	0	0	0	0	0	0	0	0	0	0	0	0	0	0	0	0.194175	0	0	0	0	0	0	0.194175
	0	1	0	0	0	0	0	0	0	0	0	0	0	0	0	0	0	0.5	0	0	0	0	0	0	0	0	0	0	0	0	0	0	0	0	0	0	0	0	0	0	0	0	0	0	0	0	0	0	0
	0	1	0	0	0.865385	0	0	0	0	0	0	0	0	0	0	0	0	0	0.134615	0	0	0	0	0	0	0	0	0	0	0	0	0	0	0	0	0	0	0	0	0	0	0	0	0	0	0	0	0	0
	0	0	1	0	0	0	0	0	0	0	0	0	0	0	0	0	0	0.222222	0.277778	0	0	0	0	0	0	0.222222	0	0	0	0	0	0	0	0	0	0	0	0	0	0	0	0.0555556	0	0	0	0	0	0	0.222222
	0	0	1	0	0.315068	0	0	0	0	0	0	0	0	0	0	0	0	0.136986	0.136986	0	0.136986	0	0	0	0	0.136986	0	0	0	0	0	0	0	0	0	0	0	0	0	0	0	0	0	0	0	0	0	0	0.136986
	0	1	0	0	0.333333	0	0	0	0	0	0	0	0	0	0	0	0	0	0	0	0.333333	0	0	0	0	0	0	0	0	0	0	0	0	0	0	0	0	0	0	0	0.333333	0	0	0	0	0	0	0	0
	0	0	1	0	0.0697674	0	0	0	0	0	0	0	0	0	0	0	0	0	0.232558	0	0	0	0	0	0	0.348837	0	0	0	0	0	0	0	0	0	0	0	0	0	0	0	0.232558	0	0	0	0	0	0	0.116279
	0	1	0	0	0.25	0	0	0	0	0	0	0	0	0	0	0	0	0	0	0	0.5	0	0	0	0	0	0	0	0	0	0	0	0	0	0	0	0	0	0	0	0	0.25	0	0	0	0	0	0	0
	1	0	0	0	0	0	0	0	0	0	0	0	0	0	0	0	0	0	0	0	0.5	0	0	0	0	0	0	0	0	0	0	0	0	0	0	0	0	0	0	0	0	0	0	0	0	0	0	0	0
	1	0	0	0	0	0	0	0.14	0	0	0	0	0	0	0	0	0	0.29	0.5	0	0	0	0	0	0	0	0	0	0	0	0	0	0	0	0	0	0	0	0	0	0	0	0	0	0	0.07	0	0	0
	0	0	1	0	0	0	0	0	0	0	0	0	0	0	0	0	0	0	0	0	0	0	0	0	0	0	0	0	0	0	0	0	0	0	0	0	0	0	0	0	0	0	0.25	0	0	0.25	0	0	0
	1	0	0	0	0.25	0	0	0	0	0	0	0	0	0	0	0	0	0	0	0	0.2	0	0	0	0	0	0	0	0	0	0	0	0	0	0	0	0	0.55	0	0	0	0	0	0	0	0	0	0	0
	0	0	1	0	0	0	0	0	0	0	0	0	0	0	0	0	0	0.259259	0.185185	0	0	0	0	0	0	0.185185	0	0	0	0	0	0	0	0	0	0	0	0	0	0	0	0.185185	0	0	0	0	0	0	0.185185
	0	1	0	0	0	0	0	0	0	0	0	0	0	0	0	0	0	0.6	0	0	0	0	0	0	0	0	0	0	0	0	0	0	0	0	0	0	0	0	0	0	0	0	0	0	0	0	0	0	0
	0	1	1	0	0.230769	0	0	0	0	0	0	0	0	0	0	0	0	0.192308	0.192308	0	0	0	0	0	0	0.192308	0	0	0	0	0	0	0	0	0	0	0	0	0	0	0	0	0	0	0	0	0	0	0.192308
	0	1	0	0	0.5	0	0	0	0	0	0	0	0	0	0	0	0	0	0	0	0	0	0	0	0	0	0	0	0	0	0	0	0	0	0	0	0	0	0	0	0	0	0	0	0	0	0	0	0.5
	0	1	0	0	0	0	0	0	0	0	0	0	0	0.259259	0	0	0	0	0	0	0	0	0	0	0	0	0	0	0	0	0	0	0	0	0	0	0	0	0	0	0.222222	0	0	0	0	0	0	0	0
	1	0	0	0	0	0	0	0	0	0	0	0	0	0	0	0	0	0	0	0	0.2	0	0	0	0	0.2	0	0	0	0	0.2	0	0	0	0	0	0	0	0	0	0	0	0	0	0	0	0	0	0
	0	1	0	0	0	0	0	0	0	0	0.4	0	0	0.2	0	0	0	0	0	0	0	0	0	0	0	0	0	0	0	0	0	0	0	0	0	0	0	0	0	0	0.4	0	0	0	0	0	0	0	0
	0	0	1	0	0	0	0	0	0	0	0	0	0	0	0	0	0	0	0	0	0	0	0	0	0	0	0	0	0	0	0	0	0	0	0	0	0	0	0	0	0	0	0.235294	0	0	0.235294	0	0	0
	0	0	1	0	0.0740741	0	0	0	0	0	0	0	0	0	0	0	0	0	0.185185	0	0.185185	0	0	0	0	0.185185	0	0	0	0	0	0	0	0	0	0	0	0	0	0	0	0	0	0	0	0	0	0	0.37037
	0	0	1	0	0.00596422	0	0	0	0	0	0	0	0	0	0	0	0	0.198807	0.198807	0	0	0	0	0	0	0.198807	0	0	0	0	0	0	0	0	0	0	0	0	0	0	0	0.198807	0	0	0	0	0	0	0.198807
	0	1	1	0	0.153846	0	0	0	0	0	0	0	0	0	0	0	0	0.307692	0.153846	0	0	0	0	0	0	0.153846	0	0	0	0	0	0	0	0	0	0	0	0	0	0	0	0	0.0769231	0	0	0	0	0	0.153846
	0	0	1	0	0.100719	0	0	0	0	0	0	0	0	0	0	0	0	0.179856	0.179856	0	0	0	0	0	0	0.179856	0	0	0	0	0	0	0	0	0	0	0	0	0	0	0	0.179856	0	0	0	0	0	0	0.179856
	0	1	0	0	0.764706	0	0	0	0	0	0	0	0	0	0	0	0	0	0	0	0	0	0	0	0	0	0	0	0	0	0	0	0	0	0	0	0	0	0	0	0	0	0	0	0	0	0	0	0
	0	1	1	0	0.181818	0	0	0	0	0	0	0	0	0	0	0	0	0.181818	0.181818	0	0.0909091	0	0	0	0	0.181818	0	0	0	0	0	0	0	0	0	0	0	0	0	0	0	0	0	0	0	0	0	0	0.181818
	0	1	1	0	0.181818	0	0	0	0	0	0	0	0	0	0	0	0	0.0909091	0.181818	0	0.181818	0	0	0	0	0.181818	0	0	0	0	0	0	0	0	0	0	0	0	0	0	0	0	0	0	0	0	0	0	0.181818
	1	0	0	0	0	0	0	0	0	0	0	0	0	0	0	0	0	0	0	0	0.15	0	0	0	0	0	0	0	0	0	0	0	0	0	0	0	0	0	0	0	0.65	0	0	0	0	0	0	0	0
	0	1	0	0	0.25	0	0	0	0	0	0	0	0	0	0	0	0	0	0	0	0	0	0	0	0	0	0	0	0	0	0	0	0	0	0	0	0	0	0	0	0	0	0	0	0	0	0	0	0.5
	1	0	0	0	0.05	0	0	0	0	0	0	0	0	0	0	0	0	0	0	0	0	0	0	0	0	0	0	0	0	0	0	0	0	0	0	0	0	0	0	0	0	0	0	0	0	0.08	0	0	0.6
	0	0	1	0	0.2	0	0	0	0	0	0	0	0	0	0	0	0	0	0	0	0.2	0	0	0	0	0.2	0	0	0	0	0	0	0	0	0	0	0	0	0	0	0	0	0	0	0	0	0	0	0.2
	0	1	0	0	0.75	0	0	0	0	0	0	0	0	0	0	0	0	0	0	0	0	0	0	0	0	0	0	0	0	0	0	0	0	0	0	0	0	0	0	0	0	0	0	0	0	0	0	0	0
	0	1	0	0	0	0	0	0	0	0	0	0	0	0	0	0	0	0	0	0	0.666667	0	0	0	0	0	0	0	0	0	0	0	0	0	0	0	0	0	0	0	0.166667	0	0	0	0	0	0	0	0
	1	0	0	0	0.166667	0	0	0	0	0	0	0	0	0	0	0	0	0	0.166667	0	0	0	0	0	0	0	0	0	0	0	0	0	0	0	0	0	0	0	0	0	0	0	0.166667	0	0	0	0	0	0
	0	1	1	0	0	0	0	0	0	0	0	0	0	0	0	0	0	0.2	0	0	0	0	0	0	0	0.2	0	0	0	0	0	0	0	0	0	0	0	0	0	0	0	0.2	0	0	0	0	0	0	0.2
	0	1	0	0	0	0	0	0.333333	0	0	0	0	0	0	0	0	0	0.333333	0	0	0	0	0	0	0	0	0	0	0	0	0	0	0	0	0	0	0	0	0	0	0	0	0.333333	0	0	0	0	0	0
	1	0	0	0	0.08	0	0	0	0	0	0	0	0	0	0	0	0	0	0	0	0.07	0	0	0	0	0	0	0	0	0	0	0	0	0	0	0	0	0	0	0	0	0	0	0	0	0	0	0	0.19
	0	0	1	0	0.107143	0	0	0	0	0	0	0	0	0	0	0	0	0	0.178571	0	0.178571	0	0	0	0	0.178571	0	0	0	0	0	0	0	0	0	0	0	0	0	0	0	0	0	0	0	0	0	0	0.357143
	0	1	1	0	0.166667	0	0	0	0	0	0	0	0	0	0	0	0	0.166667	0.166667	0	0	0	0	0	0	0.166667	0	0	0	0	0	0	0	0	0	0	0	0	0	0	0	0	0.0833333	0	0	0	0	0	0.25
	0	1	0	0	0	0	0	0	0	0	0	0	0	0	0.428571	0	0	0	0	0	0.571429	0	0	0	0	0	0	0	0	0	0	0	0	0	0	0	0	0	0	0	0	0	0	0	0	0	0	0	0
	0	1	0	0	0.333333	0	0	0	0	0	0	0	0	0	0	0	0	0	0	0	0	0	0	0	0	0	0	0	0	0	0	0	0	0	0	0	0	0	0	0	0	0	0	0	0	0	0	0	0
	0	1	0	0	0.1	0	0	0	0	0	0	0	0	0	0	0	0	0.15	0.2	0	0	0	0	0	0	0.15	0	0	0	0	0	0	0	0	0	0	0	0	0	0	0	0.2	0	0	0	0	0	0	0.1
	1	0	0	0.1	0	0	0	0	0	0	0	0	0	0	0	0	0	0	0	0	0.15	0	0	0	0	0	0	0	0	0	0	0	0	0	0	0	0	0	0	0	0.65	0	0	0	0	0	0	0	0
	1	0	0	0	0.05	0	0	0.04	0	0	0	0	0.06	0	0	0	0	0	0	0	0	0	0	0	0	0.72	0.02	0	0	0	0	0	0	0	0	0	0	0	0	0	0	0	0	0	0	0	0	0	0
	0	0	1	0	0.25	0	0	0	0	0	0	0	0	0	0	0	0	0	0	0	0.25	0	0	0	0	0	0	0	0	0	0	0	0	0	0	0	0	0	0	0	0	0	0	0	0	0	0	0	0.25
	0	1	0	0	0.25	0	0	0	0	0	0	0	0	0	0	0	0	0	0.25	0	0.25	0	0	0	0	0.25	0	0	0	0	0	0	0	0	0	0	0	0	0	0	0	0	0	0	0	0	0	0	0
	0	0	1	0	0	0	0	0	0	0	0	0	0	0	0	0	0	0.222222	0.222222	0	0.111111	0	0	0	0	0.222222	0	0	0	0	0	0	0	0	0	0	0	0	0	0	0	0	0	0	0	0	0	0	0.222222
	0	1	1	0	0.0704225	0	0	0	0	0	0	0	0	0	0	0	0	0.140845	0.140845	0	0.140845	0	0	0	0	0.140845	0	0	0	0	0	0	0	0	0	0	0	0	0	0	0	0	0	0	0	0	0	0	0.140845
	1	0	0	0	0.1	0	0	0	0	0	0	0	0	0	0	0	0	0	0	0	0.1	0	0	0	0	0.1	0	0	0	0	0	0	0	0	0	0	0	0	0	0	0	0	0	0	0	0	0.6	0	0.1
	1	0	0	0	0.03	0	0	0	0	0	0	0	0	0	0	0	0	0	0	0	0	0	0	0	0	0	0	0	0	0	0	0	0	0	0	0	0	0	0	0	0	0	0	0	0	0.07	0	0	0.62
	0	1	1	0	0	0	0	0	0	0	0	0	0	0	0	0	0	0.172414	0.172414	0	0.172414	0	0	0	0	0.172414	0	0	0	0	0	0	0	0	0	0	0	0	0	0	0	0	0	0	0	0	0	0	0.172414
	0	0	1	0	0.142857	0	0	0	0	0	0	0	0	0	0	0	0	0.142857	0.142857	0	0.0714286	0	0	0	0	0.142857	0	0	0	0	0	0	0	0	0	0	0	0	0	0	0	0	0	0	0	0	0	0	0.357143
	0	0	1	0	0	0	0	0	0	0	0	0	0	0	0	0	0	0	0	0	0	0	0	0	0	0	0	0	0	0	0	0	0	0	0	0	0	0	0	0	0	0	0.142857	0	0	0.142857	0	0	0
	0	0	1	0	0.0877193	0	0	0	0	0	0	0	0	0	0	0	0	0.175439	0.175439	0	0.175439	0	0	0	0	0.175439	0	0	0	0	0	0	0	0	0	0	0	0	0	0	0	0	0	0	0	0	0	0	0.175439
	0	0	1	0	0.0243902	0	0	0	0	0	0	0	0	0	0	0	0	0.243902	0.243902	0	0	0	0	0	0	0.243902	0	0	0	0	0	0	0	0	0	0	0	0	0	0	0	0	0	0	0	0	0	0	0.243902
	1	0	0	0	0.035533	0	0	0	0	0	0	0	0	0	0	0	0	0	0	0	0.595939	0	0	0	0	0	0	0	0	0	0	0	0	0	0	0	0	0	0	0	0	0	0	0	0	0	0	0	0
	1	0	0	0	0.858	0	0	0	0	0	0	0	0	0	0	0	0	0	0	0	0	0	0	0	0	0	0	0	0	0	0	0	0	0	0	0	0	0	0	0	0	0	0	0	0	0	0	0	0.091
	0	0	1	0	0.125	0	0	0	0	0	0	0	0	0	0	0	0	0.125	0.125	0	0.125	0	0	0	0	0.125	0	0	0	0	0	0	0	0	0	0	0	0	0	0	0	0	0	0	0	0	0	0	0.125
	1	0	0	0	0.24	0	0	0	0	0	0	0	0	0	0	0	0	0.2	0	0	0	0	0	0	0	0	0	0.5	0	0	0	0	0	0	0	0	0	0	0	0	0	0	0	0	0	0	0	0	0
	0	0	1	0	0.0857143	0	0	0	0	0	0	0	0	0	0	0	0	0.228571	0.228571	0	0	0	0	0	0	0.228571	0	0	0	0	0	0	0	0	0	0	0	0	0	0	0	0	0	0	0	0	0	0	0.228571
	0	0	1	0	0.166667	0	0	0	0	0	0	0	0	0	0	0	0	0.166667	0.166667	0	0.0833333	0	0	0	0	0.166667	0	0	0	0	0	0	0	0	0	0	0	0	0	0	0	0	0	0	0	0	0	0	0.166667
	0	0	1	0	0.111111	0	0	0	0	0	0	0	0	0	0	0	0	0	0	0	0	0	0	0	0	0	0	0	0	0	0	0	0	0	0	0	0	0	0	0	0	0	0.222222	0	0	0.222222	0	0	0
	0	1	0	0	0	0	0.5	0	0	0	0	0	0	0	0	0	0	0	0	0	0	0	0	0	0	0	0	0	0	0	0	0	0	0	0	0	0	0	0	0	0	0	0	0	0	0	0	0	0
	0	0	1	0	0.226306	0	0	0	0	0	0	0	0	0	0	0	0	0.193424	0.193424	0	0	0	0	0	0	0.193424	0	0	0	0	0	0	0	0	0	0	0	0	0	0	0	0	0	0	0	0	0	0	0.193424
	0	1	0	0	0.3125	0	0	0	0	0	0	0	0	0	0	0	0	0	0	0	0.15625	0	0	0	0	0	0	0	0	0	0	0	0	0	0	0	0	0	0.15625	0	0.3125	0	0	0	0	0	0	0	0
	0	1	1	0	0.333333	0	0	0	0	0	0	0	0	0	0	0	0	0	0.166667	0	0.166667	0	0	0	0	0.166667	0	0	0	0	0	0	0	0	0	0	0	0	0	0	0	0	0	0	0	0	0	0	0.166667
	0	1	0	0	0.222222	0	0	0	0	0	0	0	0	0	0	0	0	0.222222	0	0	0	0	0	0	0	0.222222	0	0	0	0	0	0	0	0	0	0	0	0	0	0	0	0	0.111111	0	0	0	0	0	0.222222
	0	1	0	0	0.5	0	0	0	0	0	0	0	0	0	0	0	0	0	0	0	0	0	0	0	0	0.25	0	0	0	0	0	0	0	0	0	0	0	0	0	0	0	0	0	0	0	0	0	0	0
	0	1	1	0	0	0	0	0	0	0	0	0	0	0	0	0	0	0.2457	0	0	0.2457	0	0	0	0	0.2457	0	0	0	0	0	0	0	0	0	0	0	0	0	0	0	0	0	0	0	0	0	0	0.2457
	0	1	1	0	0.148936	0	0	0	0	0	0	0	0	0	0	0	0	0.212766	0.212766	0	0	0	0	0	0	0.212766	0	0	0	0	0	0	0	0	0	0	0	0	0	0	0	0	0	0	0	0	0	0	0.212766
	0	1	0	0	0.15	0	0	0	0	0	0	0	0	0	0	0	0	0.35	0.1	0	0	0	0	0	0	0	0	0	0	0	0	0	0	0	0	0	0	0	0	0	0	0	0	0	0	0	0	0	0.35
	0	0	1	0	0.206349	0	0	0	0	0	0	0	0	0	0	0	0	0.15873	0.15873	0	0.15873	0	0	0	0	0.15873	0	0	0	0	0	0	0	0	0	0	0	0	0	0	0	0	0	0	0	0	0	0	0.15873
	0	1	0	0	0	0	0	0	0	0	0	0	0	0	0	0	0	0.133333	0	0	0	0	0	0	0	0.133333	0	0	0	0	0	0	0	0	0	0	0	0	0	0	0	0.133333	0	0	0	0	0	0	0
	0	1	0	0	0.333333	0	0	0.666667	0	0	0	0	0	0	0	0	0	0	0	0	0	0	0	0	0	0	0	0	0	0	0	0	0	0	0	0	0	0	0	0	0	0	0	0	0	0	0	0	0
	0	1	0	0	0.375	0	0	0	0	0	0	0	0	0	0	0	0	0	0	0	0	0	0	0	0	0	0	0	0	0	0	0	0	0	0	0	0	0	0	0	0	0	0	0	0	0	0	0	0
	0	1	1	0	0.181818	0	0	0	0	0	0	0	0	0	0	0	0	0.272727	0	0	0.181818	0	0	0	0	0.181818	0	0	0	0	0	0	0	0	0	0	0	0	0	0	0	0	0	0	0	0	0	0	0.181818
	1	0	0	0	0.1	0	0	0	0	0	0	0	0	0	0	0	0	0	0	0	0.16	0	0	0	0	0.04	0	0	0	0	0	0	0	0	0	0	0	0	0	0	0	0	0	0	0	0	0.6	0	0.1
	0	1	0	0	0	0	0	0	0	0	0.333333	0	0	0	0	0	0	0	0	0	0.333333	0	0	0	0	0	0	0	0	0	0	0	0	0	0	0	0	0	0	0	0.333333	0	0	0	0	0	0	0	0
	0	1	1	0	0	0	0	0	0	0	0	0	0	0	0	0	0	0.30303	0	0	0	0	0	0	0	0	0	0	0	0	0	0	0	0	0	0	0	0	0	0	0	0	0.121212	0	0	0	0	0	0.30303
	0	0	1	0	0.0909091	0	0	0	0	0	0	0	0	0	0	0	0	0.181818	0.181818	0	0.0909091	0	0	0	0	0.181818	0	0	0	0	0	0	0	0	0	0	0	0	0	0	0	0	0	0	0	0	0	0	0.181818
	1	0	0	0	0	0	0	0	0	0.1	0	0	0	0	0	0	0	0	0	0	0.2	0	0	0	0	0	0	0	0	0	0	0	0	0	0	0	0	0	0	0	0	0	0	0	0	0	0	0	0.08
	0	1	1	0	0.1	0	0	0	0	0	0	0	0	0	0	0	0	0.25	0.08	0	0	0	0	0	0	0.15	0	0	0	0	0	0	0	0	0	0	0	0	0	0	0	0	0	0	0	0	0	0	0.36
	0	1	1	0	0.25	0	0	0	0	0	0	0	0	0	0	0	0	0.166667	0.166667	0	0	0	0	0	0	0.166667	0	0	0	0	0	0	0	0	0	0	0	0	0	0	0	0	0.0833333	0	0	0	0	0	0.166667
	0	1	0	0	0	0	0	0	0	0	0	0	0	0	0	0	0	0	0	0	0.5	0	0.5	0	0	0	0	0	0	0	0	0	0	0	0	0	0	0	0	0	0	0	0	0	0	0	0	0	0
	0	1	0	0	0	0	0	0	0	0	0	0	0	0	0	0	0	0	0.166667	0	0	0	0	0	0	0.166667	0	0	0	0	0	0	0	0	0	0	0	0	0	0	0	0	0	0	0	0	0	0	0.166667
	0	0	1	0	0.111111	0	0	0	0	0	0	0	0	0	0	0	0	0.111111	0.111111	0	0.111111	0	0	0	0	0.111111	0	0	0	0	0	0	0	0	0	0	0	0	0	0	0	0	0.111111	0	0	0	0	0	0.111111
	0	0	1	0	0.333333	0	0	0	0	0	0	0	0	0	0	0	0	0.166667	0.166667	0	0.166667	0	0	0	0	0.166667	0	0	0	0	0	0	0	0	0	0	0	0	0	0	0	0	0	0	0	0	0	0	0
	0	0	1	0	0	0	0	0	0	0	0	0	0	0	0	0	0	0	0	0	0	0	0	0	0	0	0	0	0	0	0	0	0	0	0	0	0	0	0	0	0	0	0.222222	0	0	0.222222	0	0	0
	0	1	0	0	0	0	0	0	0	0	0.3	0	0	0	0	0	0	0	0	0	0	0	0	0	0	0	0	0	0	0	0	0	0	0	0	0	0	0	0	0	0	0	0	0	0	0	0	0	0
	0	1	0	0	0.714286	0	0	0	0	0	0	0	0	0	0	0	0	0.285714	0	0	0	0	0	0	0	0	0	0	0	0	0	0	0	0	0	0	0	0	0	0	0	0	0	0	0	0	0	0	0
	0	0	1	0	0.238095	0	0	0	0	0	0	0	0	0	0	0	0	0	0.238095	0	0	0	0	0	0	0.238095	0	0	0	0	0	0	0	0	0	0	0	0	0	0	0	0	0.047619	0	0	0	0	0	0.238095
	1	0	0	0	0.05	0	0	0	0	0	0	0	0	0	0	0	0	0	0	0	0.532	0	0	0	0	0	0	0	0	0	0	0	0	0	0	0	0	0	0	0	0	0	0	0	0	0	0	0	0
	0	0	1	0	0.166667	0	0	0	0	0	0	0	0	0	0	0	0	0.166667	0.166667	0	0.0833333	0	0	0	0	0.25	0	0	0	0	0	0	0	0	0	0	0	0	0	0	0	0	0	0	0	0	0	0	0.166667
	1	0	0	0	0.05	0	0	0	0	0	0	0	0	0	0	0	0	0	0	0	0	0	0	0	0	0	0	0	0	0	0	0	0	0	0	0	0	0	0	0	0	0	0	0	0	0.07	0	0	0.61
	0	0	1	0	0.206349	0	0	0	0	0	0	0	0	0	0	0	0	0.15873	0.15873	0	0.15873	0	0	0	0	0.15873	0	0	0	0	0	0	0	0	0	0	0	0	0	0	0	0	0	0	0	0	0	0	0.15873
	0	1	0	0	0.5	0	0	0	0	0	0	0	0	0	0	0	0	0	0	0	0.25	0	0	0	0	0	0	0	0	0	0	0	0	0	0	0	0	0	0	0	0.25	0	0	0	0	0	0	0	0
	1	0	0	0	0	0	0	0	0	0	0	0	0	0	0	0	0	0	0	0	0	0	0	0	0	0	0	0	0	0	0.0277778	0	0	0	0	0	0	0	0	0	0	0	0	0	0	0.222222	0	0	0.555556
	0	0	1	0	0.166667	0	0	0	0	0	0	0	0	0	0	0	0	0.166667	0	0	0.166667	0	0	0	0	0	0	0	0	0	0	0	0	0	0	0	0	0	0	0	0	0	0	0	0	0	0	0	0.166667
	0	1	0	0	0.428571	0	0	0	0	0	0	0	0	0	0	0	0	0	0	0	0	0	0	0	0	0	0	0	0	0	0	0	0	0	0	0	0	0	0	0	0	0	0	0	0	0	0	0	0
	0	1	1	0	0	0	0	0	0	0	0	0	0.0243902	0	0	0	0	0	0	0	0	0	0	0	0	0	0	0	0	0	0.121951	0	0	0	0	0	0	0	0	0	0	0	0.121951	0	0	0.243902	0	0	0
	0	0	1	0	0	0	0	0	0	0	0	0	0	0	0	0	0	0.2	0.2	0	0	0	0	0	0	0.2	0	0	0	0	0	0	0	0	0	0	0	0	0	0	0	0	0	0	0	0	0	0	0.2
	0	0	1	0	0.111111	0	0	0	0	0	0	0	0	0	0	0	0	0	0.222222	0	0	0	0	0	0	0.333333	0	0	0	0	0	0	0	0	0	0	0	0	0	0	0	0.222222	0	0	0	0	0	0	0.111111
	1	0	0	0	0	0	0	0	0	0.166667	0	0	0	0	0	0	0	0	0	0	0.166667	0	0	0	0	0	0	0	0	0	0	0	0	0	0	0	0	0	0	0	0	0	0	0	0	0	0	0	0.166667
	1	0	0	0	0	0	0	0	0	0	0	0	0	0	0	0	0	0	0	0	0	0	0	0	0	0	0	0	0	0	0.1	0	0	0	0	0	0	0	0	0	0	0	0	0	0	0.2	0	0	0.6
	0	1	1	0	0.0793651	0	0	0	0	0	0	0	0	0	0	0	0	0.15873	0.15873	0	0.15873	0	0	0	0	0.15873	0	0	0	0	0	0	0	0	0	0	0	0	0	0	0	0	0	0	0	0	0	0	0.15873
	0	1	1	0	0.0724638	0	0	0	0	0	0	0	0	0	0	0	0	0.144928	0.144928	0	0.144928	0	0	0	0	0.144928	0	0	0	0	0	0	0	0	0	0	0	0	0	0	0	0	0	0	0	0	0	0	0.144928
	1	0	0	0	0.097549	0	0	0	0	0	0	0	0	0	0	0	0	0	0	0	0.0585294	0	0	0	0	0	0	0	0	0	0	0	0	0	0	0	0	0	0	0	0	0	0	0	0	0	0	0	0.390196
	0	1	0	0	0.3125	0	0	0	0	0	0	0	0	0	0	0	0	0	0	0	0.0625	0	0	0	0	0	0	0	0	0	0	0	0	0	0	0	0	0	0.15625	0	0.3125	0	0	0	0	0	0	0	0
	0	0	1	0	0	0	0	0	0	0	0	0	0	0	0	0	0	0.166667	0.166667	0	0	0	0	0	0	0.166667	0	0	0	0	0	0	0	0	0	0	0	0	0	0	0	0.166667	0	0	0	0	0	0	0.166667
	0	0	1	0	0.178571	0	0	0	0	0	0	0	0	0	0	0	0	0.178571	0.178571	0	0	0	0	0	0	0.178571	0	0	0	0	0	0	0	0	0	0	0	0	0	0	0	0	0	0	0	0	0	0	0.178571
	1	0	0	0.07	0.07	0	0	0	0	0	0	0	0	0	0	0	0	0	0	0	0.43	0	0	0	0	0	0	0	0	0	0	0	0	0	0	0	0	0	0	0	0	0	0	0	0	0	0	0	0
	0	0	1	0	0.142857	0	0	0	0	0	0	0	0	0	0	0	0	0.142857	0	0	0	0	0	0	0	0.142857	0	0	0	0	0	0	0	0	0	0	0	0	0	0	0	0	0	0	0	0	0	0	0.142857
	0	0	1	0	0.111111	0	0	0	0	0	0	0	0	0	0	0	0	0	0	0	0	0	0	0	0	0	0	0	0	0	0	0	0	0	0	0	0	0	0	0	0	0	0	0	0	0.222222	0	0	0
	0	1	0	0	0	0	0	0	0	0	0	0	0	0	0	0	0	0	0	0	0	0	0	0	0	0	0	0	0	0	0	0	0	0	0	0	0	0	0	0	0	0	0	0	0	0	0	0	0
	0	0	1	0	0.0588235	0	0	0	0	0	0	0	0	0	0	0	0	0	0	0	0	0	0	0	0	0	0	0	0	0	0	0	0	0	0	0	0	0	0	0	0	0	0.235294	0	0	0.235294	0	0	0
	0	1	1	0.166667	0.166667	0	0	0	0	0	0	0	0	0	0	0	0	0.166667	0.166667	0	0.166667	0	0	0	0	0	0	0	0	0	0	0	0	0	0	0	0	0	0	0	0	0	0	0	0	0	0	0	0.166667
	1	0	0	0	0	0	0	0	0	0	0	0	0	0	0	0	0	0	0	0	0.6	0	0	0	0	0	0	0	0	0	0	0	0	0	0	0	0	0	0	0	0	0	0	0	0	0	0	0	0
	0	0	1	0	0.1	0	0	0	0	0	0	0	0	0	0	0	0	0	0	0	0	0	0	0	0	0	0	0	0	0	0	0	0	0	0	0	0	0	0	0	0	0	0	0	0	0.2	0	0	0
	1	0	0	0	0	0	0	0	0	0	0	0	0	0	0	0	0	0	0	0	0	0	0	0	0	0	0	0	0	0	0	0	0	0	0	0	0	0	0	0	0.8	0	0	0	0	0	0.1	0	0.1
	0	1	0	0	0.1	0	0	0	0	0	0	0	0	0	0	0	0	0.2	0.2	0	0	0	0	0	0	0.2	0	0	0	0	0	0	0	0	0	0	0	0	0	0	0	0	0	0	0	0	0	0	0.2
	1	0	0	0	0	0	0	0	0	0	0	0	0	0	0	0	0	0	0	0	0.2	0	0	0	0	0	0	0	0	0	0.2	0	0	0	0	0	0	0	0	0	0	0	0	0	0	0	0	0	0.2
	0	0	1	0	0.0697674	0	0	0	0	0	0	0	0	0	0	0	0	0.232558	0.232558	0	0.232558	0	0	0	0	0.232558	0	0	0	0	0	0	0	0	0	0	0	0	0	0	0	0	0	0	0	0	0	0	0
	0	1	1	0	0	0	0	0	0	0	0	0	0	0	0	0	0	0.226655	0.226655	0	0	0	0	0	0	0.226655	0	0	0	0	0	0	0	0	0	0	0	0	0	0	0	0	0	0	0	0.0933817	0	0	0.226655
	0	1	0	0	0	0	0	0.4	0	0	0	0	0	0	0	0	0	0.2	0	0	0	0	0	0	0	0	0	0	0	0	0	0	0	0	0	0	0	0	0	0	0	0	0	0	0	0	0	0	0
	1	0	0	0	0.15	0	0	0	0	0	0	0	0	0	0	0	0	0	0	0	0	0	0	0	0	0	0	0	0	0	0	0	0	0	0	0	0	0	0	0	0	0	0	0	0	0	0	0	0.25
	0	0	1	0	0	0	0	0	0	0	0	0	0	0	0	0	0	0	0.25	0	0.25	0	0	0	0	0.125	0	0	0	0	0	0	0	0	0	0	0	0	0	0	0	0.25	0	0	0	0	0	0	0.125
	0	1	0	0	0.619048	0	0	0	0	0	0	0	0	0	0	0	0	0	0.190476	0	0	0	0	0	0	0	0	0	0	0	0	0	0	0	0	0	0	0	0	0	0	0	0	0	0	0	0	0	0
	0	0	1	0	0.272727	0	0	0	0	0	0	0	0	0	0	0	0	0.181818	0.181818	0	0	0	0	0	0	0.181818	0	0	0	0	0	0	0	0	0	0	0	0	0	0	0	0	0	0	0	0	0	0	0.181818
	0	1	0	0	0	0	0	0.2	0	0	0	0	0	0	0	0	0	0	0	0	0	0	0	0	0	0	0	0	0	0	0	0	0	0	0	0	0	0	0	0	0.1	0	0	0	0	0	0	0	0.7
	0	1	0	0	0	0	0	0	0	0	0	0	0	0	0	0	0	0	0.206897	0	0	0	0	0	0	0.62069	0	0	0	0	0	0	0	0	0	0	0	0	0	0	0	0	0.172414	0	0	0	0	0	0
	0	1	0	0	0.22	0	0	0	0	0	0	0	0	0	0	0	0	0.28	0	0	0	0	0	0	0	0	0	0	0	0	0	0	0	0	0	0	0	0	0	0	0	0	0	0	0	0	0	0	0.3175
	0	1	0	0	0	0	0	0	0	0	0.4	0	0	0	0	0	0	0	0	0	0	0	0	0	0	0	0	0	0	0	0	0	0	0	0	0	0	0	0	0	0.6	0	0	0	0	0	0	0	0
	0	0	1	0	0.2	0	0	0	0	0	0	0	0	0	0	0	0	0.266667	0	0	0	0	0	0	0	0.266667	0	0	0	0	0	0	0	0	0	0	0	0	0	0	0	0	0	0	0	0	0	0	0.266667
	0	1	0	0	0.444444	0	0	0	0	0	0	0	0	0	0	0	0	0	0	0	0.555556	0	0	0	0	0	0	0	0	0	0	0	0	0	0	0	0	0	0	0	0	0	0	0	0	0	0	0	0
	0	1	0	0	0.166667	0	0	0	0	0.666667	0	0	0	0	0	0	0	0	0	0	0	0	0	0	0	0	0	0	0	0	0	0	0	0	0	0	0	0	0	0	0	0.166667	0	0	0	0	0	0	0
	1	0	0	0	0	0	0	0	0	0	0	0	0	0	0	0	0	0	0	0	0	0	0	0	0	0	0	0	0	0	0	0	0	0	0	0	0	0	0	0	0	0	0	0	0	0	0	0	0
	0	1	1	0	0.428571	0	0	0	0	0	0	0	0	0	0	0	0	0.0714286	0.0714286	0	0.0714286	0	0	0	0	0.0714286	0	0	0	0	0	0	0	0	0	0	0	0	0	0	0	0.0714286	0	0	0	0	0	0	0.0714286
	1	0	0	0	0.24	0	0	0	0	0	0	0	0	0	0	0	0	0.2	0	0	0	0	0	0	0	0	0	0.56	0	0	0	0	0	0	0	0	0	0	0	0	0	0	0	0	0	0	0	0	0
	0	1	1	0	0	0	0	0	0	0	0	0	0	0	0	0	0	0.166667	0	0	0	0	0	0	0	0.166667	0	0	0	0	0	0	0	0	0	0	0	0	0	0	0	0	0.166667	0	0	0	0	0	0.333333
	0	0	1	0	0.119718	0	0	0	0	0	0	0	0	0	0	0	0	0.176056	0.176056	0	0	0	0	0	0	0.176056	0	0	0	0	0	0	0	0	0	0	0	0	0	0	0	0.176056	0	0	0	0	0	0	0.176056
	0	0	1	0	0.217391	0	0	0	0	0	0	0	0	0	0	0	0	0	0.217391	0	0.217391	0	0	0	0	0.217391	0	0	0	0	0	0	0	0	0	0	0	0	0	0	0	0	0	0	0	0	0	0	0.130435
	0	1	0	0	0	0	0	0	0	0	0	0	0	0	0	0	0	0	0	0	0	0	0	0	0	0	0	0	0	0	0	0	0	0	0	0	0	0	0	0	0.75	0	0	0	0	0	0	0	0
	0	1	1	0	0	0	0	0	0	0	0	0	0	0	0	0	0	0.227273	0	0	0	0	0	0	0	0.227273	0	0	0	0	0	0	0	0	0	0	0	0	0	0	0	0	0.0909091	0	0	0	0	0	0.227273
	1	0	0	0	0	0	0	0	0	0	0	0	0	0	0	0	0	0	0	0	0	0	0	0	0	0	0	0	0	0	0	0	0	0	0	0	0	0	0	0	0	0	0	0	0	0	0	0	0.5
	0	1	0	0	0	0	0	0	0	0	0	0	0.0243902	0	0	0	0	0	0	0	0	0	0	0	0	0	0	0	0	0	0.121951	0	0	0	0	0	0	0	0	0	0	0	0.121951	0	0	0.243902	0	0	0
	1	1	0	0	0	0	0	0	0	0	0	0	0	0	0	0	0	0.142857	0.142857	0	0.142857	0	0	0	0	0.142857	0	0	0	0	0	0	0	0	0	0	0	0	0	0	0	0	0	0	0	0	0	0	0.142857
	0	1	0	0	0	0	0	0	0	0	0	0	0	0	0	0	0	0.4	0	0	0	0	0	0	0	0	0	0	0	0	0	0	0	0	0	0	0	0	0	0	0	0	0	0	0	0	0	0	0
	0	1	0	0	0	0	0	0.206897	0	0	0	0	0	0	0	0	0	0.724138	0	0	0	0	0	0	0	0	0	0	0	0	0	0	0	0	0	0	0	0	0	0	0	0	0	0	0	0	0	0	0
	0	0	1	0	0.152542	0	0	0	0	0	0	0	0	0	0	0	0	0	0.169492	0	0.169492	0	0	0	0	0.169492	0	0	0	0	0	0	0	0	0	0	0	0	0	0	0	0	0	0	0	0	0	0	0.338983
	0	1	1	0	0	0	0	0	0	0	0	0	0	0	0	0	0	0.172414	0	0	0	0	0	0	0	0.172414	0	0	0	0	0	0	0	0	0	0	0	0	0	0	0	0	0.172414	0	0	0	0	0	0.310345
	0	1	1	0	0.8	0	0	0	0	0	0	0	0	0	0	0	0	0	0	0	0	0	0	0	0	0	0	0	0	0	0	0	0	0	0	0	0	0	0.05	0	0.05	0	0	0	0	0	0	0	0
	0	0	1	0	0.136364	0	0	0	0	0	0	0	0	0	0	0	0	0.181818	0.181818	0	0.0454545	0	0	0	0	0.181818	0	0	0	0	0	0	0	0	0	0	0	0	0	0	0	0	0	0	0	0	0	0	0.181818
	0	1	0	0	0.166667	0	0	0	0	0	0	0	0	0	0	0	0	0.166667	0	0	0.166667	0	0	0	0	0.166667	0	0	0	0	0	0	0	0	0	0	0	0	0	0	0	0	0	0	0	0	0.166667	0	0.166667
	1	0	0	0	0.1	0	0	0	0	0	0	0	0	0	0	0	0	0	0	0	0.2	0	0	0	0	0	0	0	0	0	0	0	0	0	0	0	0	0	0	0	0	0	0	0	0	0	0	0	0.1
	0	1	0	0	0.333333	0	0	0	0	0	0	0	0	0	0	0	0	0	0	0	0	0	0	0	0	0	0	0	0	0	0	0	0	0	0	0	0	0	0	0	0	0.333333	0	0	0	0	0	0	0
	1	0	0	0	0	0	0	0	0	0	0	0	0	0	0	0	0	0	0	0	0	0	0	0	0	0	0	0	0	0	0	0	0	0	0	0	0	0	0	0	0.75	0	0	0	0	0	0.1	0	0.15
	0	0	1	0	0	0	0	0	0	0	0	0	0	0	0	0	0	0.2	0.2	0	0.2	0	0	0	0	0.2	0	0	0	0	0	0	0	0	0	0	0	0	0	0	0	0	0	0	0	0	0	0	0.2
	0	0	1	0	0.148936	0	0	0	0	0	0	0	0	0	0	0	0	0	0.212766	0	0.212766	0	0	0	0	0.212766	0	0	0	0	0	0	0	0	0	0	0	0	0	0	0	0	0	0	0	0	0	0	0.212766
	1	0	0	0	0.1	0	0	0	0	0	0	0	0	0	0	0	0	0	0	0	0.154	0	0	0	0	0	0	0	0	0	0	0	0	0	0	0	0	0	0	0	0	0	0	0	0	0.05	0	0	0.126
	1	0	0	0	0	0	0	0.14	0	0	0	0	0	0	0	0	0	0.24	0.55	0	0	0	0	0	0	0	0	0	0	0	0	0	0	0	0	0	0	0	0	0	0	0	0	0	0	0.07	0	0	0
	1	0	0	0	0.2	0	0	0	0	0	0	0	0	0	0	0	0	0.2	0	0	0	0	0	0	0	0	0	0	0	0	0	0	0	0	0	0	0	0	0	0	0	0	0	0	0	0	0	0	0
	0	1	0	0	0.0625	0	0	0	0	0	0	0	0	0	0	0	0	0.15625	0.15625	0	0	0	0	0	0	0.15625	0	0	0	0	0	0	0	0	0	0	0	0	0	0	0	0.15625	0	0	0	0	0	0	0.15625
	1	0	0	0	0	0	0	0	0	0	0	0	0	0	0	0	0	0	0	0	0	0	0	0	0	0	0	0	0	0	0	0	0	0	0	0	0	0	0	0	0	0	0	0	0	0	0	0	0
	0	1	1	0	0.125	0	0	0	0	0	0	0	0	0	0	0	0	0	0.375	0	0.125	0	0	0	0	0.125	0	0	0	0	0	0	0	0	0	0	0	0	0	0	0	0	0	0	0	0	0	0	0.125
	0	1	1	0	0	0	0	0	0	0	0	0	0	0	0	0	0	0.247525	0	0	0.247525	0	0	0	0	0.247525	0	0	0	0	0	0	0	0	0	0	0	0	0	0	0	0	0	0	0	0	0	0	0.247525
	0	0	1	0	0.0793651	0	0	0	0	0	0	0	0	0	0	0	0	0.15873	0.15873	0	0.15873	0	0	0	0	0.15873	0	0	0	0	0	0	0	0	0	0	0	0	0	0	0	0	0	0	0	0	0	0	0.15873
	0	1	1	0	0.310345	0	0	0	0	0	0	0	0	0	0	0	0	0	0.172414	0	0.172414	0	0	0	0	0.172414	0	0	0	0	0	0	0	0	0	0	0	0	0	0	0	0	0	0	0	0	0	0	0.172414
	0	1	1	0	0.208333	0	0	0	0	0	0	0	0	0	0	0	0	0	0.208333	0	0	0	0	0	0	0.208333	0	0	0	0	0	0	0	0	0	0	0	0	0	0	0	0	0.166667	0	0	0	0	0	0.208333
	0	1	0	0	0	0	0	0	0	0	0	0	0	0	0	0	0	0	0	0	0.551724	0	0	0	0	0	0	0	0	0	0	0	0	0	0	0	0	0	0	0	0.206897	0	0	0	0	0	0	0	0
	0	0	1	0	0	0	0	0	0	0	0	0	0	0	0	0	0	0.25	0	0	0	0	0	0	0	0.25	0	0	0	0	0	0	0	0	0	0	0	0	0	0	0	0	0	0	0	0	0	0	0
	0	0	1	0	0.307692	0	0	0	0	0	0	0	0	0	0	0	0	0.153846	0.153846	0	0.0769231	0	0	0	0	0.153846	0	0	0	0	0	0	0	0	0	0	0	0	0	0	0	0	0	0	0	0	0	0	0.153846
	0	0	1	0	0	0	0	0	0	0	0	0	0	0	0	0	0	0.333333	0.111111	0	0	0	0	0	0	0.222222	0	0	0	0	0	0	0	0	0	0	0	0	0	0	0	0.111111	0	0	0	0	0	0	0.222222
	0	1	1	0	0	0	0	0	0	0	0	0	0	0	0	0	0	0.185185	0	0	0	0	0	0	0	0.185185	0	0	0	0	0	0	0	0	0	0	0	0	0	0	0	0	0.185185	0	0	0	0	0	0.259259
	0	1	0	0	0.0104712	0	0	0	0	0	0	0	0	0	0	0	0	0.246073	0.246073	0	0	0	0	0	0	0.246073	0	0	0	0	0	0	0	0	0	0	0	0	0	0	0	0	0	0	0	0	0	0	0.246073
	0	1	0	0	0.7	0	0	0	0	0	0	0	0	0	0	0	0	0.1	0	0	0.2	0	0	0	0	0	0	0	0	0	0	0	0	0	0	0	0	0	0	0	0	0	0	0	0	0	0	0	0
	0	1	0	0	0	0	0	0.206897	0	0	0	0	0	0	0	0	0	0	0	0	0	0	0	0	0	0	0	0	0	0	0.0689655	0	0	0	0	0	0	0	0	0	0	0	0	0	0	0	0	0	0.724138
	0	0	1	0	0.358974	0	0	0	0	0	0	0	0	0	0	0	0	0.128205	0.128205	0	0.128205	0	0	0	0	0.128205	0	0	0	0	0	0	0	0	0	0	0	0	0	0	0	0	0	0	0	0	0	0	0.128205
	0	1	0	0	0.1	0	0	0.2	0	0	0	0	0	0	0	0	0	0	0	0	0	0	0	0	0	0	0	0	0	0	0	0	0	0	0	0	0	0	0	0	0	0	0	0	0	0	0	0	0.7
	0	1	1	0	0.0215264	0	0	0	0	0	0	0	0	0	0	0	0	0.195695	0.195695	0	0	0	0	0	0	0.195695	0	0	0	0	0	0	0	0	0	0	0	0	0	0	0	0.195695	0	0	0	0	0	0	0.195695
	0	0	1	0	0.181818	0	0	0	0	0	0	0	0	0	0	0	0	0.181818	0.181818	0	0	0	0	0	0	0.181818	0	0	0	0	0	0	0	0	0	0	0	0	0	0	0	0	0	0	0	0	0	0	0.181818
	0	0	1	0	0.166667	0	0	0	0	0	0	0	0	0	0	0	0	0.166667	0.166667	0	0.166667	0	0	0	0	0	0	0	0	0	0	0	0	0	0	0	0	0	0	0	0	0	0	0	0	0	0	0	0.166667
	0	0	1	0	0.0909091	0	0	0	0	0	0	0	0	0	0	0	0	0	0.181818	0	0.181818	0	0	0	0	0.181818	0	0	0	0	0	0	0	0	0	0	0	0	0	0	0	0	0	0	0	0	0	0	0.363636
	0	1	0	0	0.75	0	0	0	0	0	0	0	0	0	0	0	0	0	0	0	0	0	0	0	0	0	0	0	0	0	0	0	0	0	0	0	0	0	0	0	0	0	0	0	0	0	0	0	0
	0	1	0	0	0	0	0	0	0	0	0	0	0	0	0	0	0	0	0	0	0	0	0	0	0	0	0	0	0	0	0	0	0	0	0	0	0	0	0	0	0.666667	0	0	0	0	0	0	0	0
	1	0	0	0	0	0	0	0	0	0	0	0	0	0.2	0	0	0	0	0	0	0	0	0	0	0	0	0	0	0	0	0	0	0	0	0	0	0	0	0	0	0.2	0	0	0	0	0	0	0	0
	0	1	0	0	0	0	0	0.5	0	0	0	0	0	0	0	0	0	0	0	0	0	0	0	0	0	0.166667	0	0	0	0	0	0	0	0	0	0	0	0	0	0	0	0	0	0	0	0	0.333333	0	0
	0	1	0	0	0.153846	0	0	0	0	0	0	0	0	0	0	0	0	0.153846	0.307692	0	0	0	0	0	0	0.153846	0	0	0	0	0	0	0	0	0	0	0	0	0	0	0	0	0.0769231	0	0	0	0	0	0.153846
	0	1	0	0	0.2	0	0	0	0	0	0	0	0	0	0	0	0	0	0	0	0	0	0	0	0	0	0	0	0	0	0.16	0	0	0	0	0	0	0	0	0	0	0	0	0	0	0	0	0	0.64
	0	0	1	0	0.0769231	0	0	0	0	0	0	0	0	0	0	0	0	0.307692	0	0	0	0	0	0	0	0.307692	0	0	0	0	0	0	0	0	0	0	0	0	0	0	0	0	0	0	0	0	0	0	0.307692
	0	1	0	0	0	0	0	0	0	0	0	0	0	0	0	0	0	0	0	0	0.666667	0	0	0	0	0	0	0	0	0	0	0	0	0	0	0	0	0	0	0	0.333333	0	0	0	0	0	0	0	0
	0	0	1	0	0.25	0	0	0	0	0	0	0	0	0	0	0	0	0	0	0	0	0	0	0	0	0	0	0	0	0	0	0	0	0	0	0	0	0	0	0	0	0	0	0	0	0.25	0	0	0
	1	0	0	0	0	0	0	0	0	0	0	0	0	0	0	0	0	0	0	0	0	0	0	0	0	0	0	0	0	0	0	0	0	0	0	0	0	0	0	0	0	0	0	0	0	0	0	0	0.45
	0	0	1	0	0.428571	0	0	0	0	0	0	0	0	0	0	0	0	0.142857	0.142857	0	0.142857	0	0	0	0	0.142857	0	0	0	0	0	0	0	0	0	0	0	0	0	0	0	0	0	0	0	0	0	0	0
	0	1	1	0	0.2	0	0	0	0	0	0	0	0	0	0	0	0	0	0.2	0	0	0	0	0	0	0.2	0	0	0	0	0	0	0	0	0	0	0	0	0	0	0	0	0.2	0	0	0	0	0	0.2
	0	1	0	0	0	0	0	0	0	0	0	0	0	0	0	0	0	0.153846	0	0	0	0	0	0	0	0.153846	0	0	0	0	0	0	0	0	0	0	0	0	0	0	0	0.153846	0	0	0	0	0	0	0
	0	0	1	0	0.307692	0	0	0	0	0	0	0	0	0	0	0	0	0.153846	0.153846	0	0	0	0	0	0	0.153846	0	0	0	0	0	0	0	0	0	0	0	0	0	0	0	0	0.0769231	0	0	0	0	0	0.153846
	0	0	1	0	0.030303	0	0	0	0	0	0	0	0	0	0	0	0	0.121212	0.121212	0	0.121212	0	0	0	0	0.121212	0	0	0	0	0	0	0	0	0	0	0	0	0	0	0	0.121212	0	0	0	0	0	0	0.121212
	1	0	0	0	0	0	0	0	0	0	0	0	0	0	0	0	0	0.208333	0.208333	0	0.208333	0	0	0	0	0.208333	0	0	0	0	0	0	0	0	0	0	0	0	0	0	0	0	0	0	0	0	0	0	0
	0	0	1	0	0.06	0	0	0	0	0	0	0	0	0	0	0	0	0	0	0	0	0	0	0	0	0	0	0	0	0	0	0	0	0	0	0	0	0	0	0	0	0	0	0	0	0.2	0	0	0
	0	0	1	0	0.137931	0	0	0	0	0	0	0	0	0	0	0	0	0.172414	0.172414	0	0.172414	0	0	0	0	0.172414	0	0	0	0	0	0	0	0	0	0	0	0	0	0	0	0	0	0	0	0	0	0	0.172414
	0	0	1	0	0.0833333	0	0	0	0	0	0	0	0	0	0	0	0	0.166667	0.166667	0	0.0833333	0	0	0	0	0.333333	0	0	0	0	0	0	0	0	0	0	0	0	0	0	0	0	0	0	0	0	0	0	0.166667
	0	0	1	0	0.25	0	0	0	0	0	0	0	0	0	0	0	0	0.166667	0.166667	0	0.0833333	0	0	0	0	0.166667	0	0	0	0	0	0	0	0	0	0	0	0	0	0	0	0	0	0	0	0	0	0	0.166667
	0	0	1	0	0	0	0	0	0	0	0	0	0	0	0	0	0	0	0	0	0	0	0	0	0	0	0	0	0	0	0	0	0	0	0	0	0	0	0	0	0	0	0.210526	0	0	0.210526	0	0	0
	0	1	1	0	0.354839	0	0	0	0	0	0	0	0	0	0	0	0	0	0.16129	0	0.16129	0	0	0	0	0.16129	0	0	0	0	0	0	0	0	0	0	0	0	0	0	0	0	0	0	0	0	0	0	0.16129
	0	0	1	0	0.0196078	0	0	0	0	0	0	0	0	0	0	0	0	0.196078	0.196078	0	0	0	0	0	0	0.196078	0	0	0	0	0	0	0	0	0	0	0	0	0	0	0	0.196078	0	0	0	0	0	0	0.196078
	0	0	1	0	0	0	0	0	0	0	0	0	0	0	0	0	0	0	0	0	0	0	0	0	0	0	0	0	0	0	0	0	0	0	0	0	0	0	0	0	0	0	0.245283	0	0	0.188679	0	0	0
	0	1	0	0	0.125	0	0	0	0	0	0	0	0	0	0	0	0	0.25	0.25	0	0	0	0	0	0	0	0	0	0	0	0	0	0	0	0	0	0	0	0	0	0	0	0	0	0	0	0	0	0.25
	0	0	1	0	0.047619	0	0	0	0	0	0	0	0	0	0	0	0	0	0.238095	0	0.238095	0	0	0	0	0.238095	0	0	0	0	0	0	0	0	0	0	0	0	0	0	0	0	0	0	0	0	0	0	0.238095
	0	1	0	0	0	0	0.9	0	0	0	0	0	0	0	0	0	0	0	0	0	0	0	0	0	0	0	0	0	0	0	0	0	0	0	0	0	0	0	0	0	0	0	0	0	0	0	0	0	0
	0	1	1	0	0.181818	0	0	0	0	0	0	0	0	0	0	0	0	0.181818	0.181818	0	0	0	0	0	0	0.181818	0	0	0	0	0	0	0	0	0	0	0	0	0	0	0	0	0	0	0	0.0909091	0	0	0.181818
	0	1	0	0	0	0	0	0	0	0	0	0	0	0	0	0	0	0.166667	0.166667	0	0.166667	0	0	0	0	0.166667	0	0	0	0	0	0	0	0	0	0	0	0	0	0	0	0	0	0	0	0	0	0	0.166667
	0	1	0	0	0.5625	0	0	0	0	0	0	0	0	0	0	0	0	0	0	0	0	0	0	0	0	0	0	0	0	0	0	0	0	0	0	0	0	0	0	0	0	0.25	0	0	0	0	0	0	0
	0	1	0	0	0.166667	0	0	0	0	0	0	0	0	0	0	0	0	0.166667	0.166667	0	0.166667	0	0	0	0	0	0	0	0	0	0	0	0	0	0	0	0	0	0	0	0	0.166667	0	0	0	0	0	0	0
	0	0	1	0	0	0	0	0	0	0	0	0	0	0	0	0	0	0	0	0	0	0	0	0	0	0	0	0	0	0	0.25	0	0	0	0	0	0	0	0	0	0	0	0	0	0	0.25	0	0	0
	0	1	1	0	0.173913	0	0	0	0	0	0	0	0	0	0	0	0	0.173913	0.173913	0	0	0	0	0	0	0.173913	0	0	0	0	0	0	0	0	0	0	0	0	0	0	0	0	0	0	0	0.130435	0	0	0.173913
	0	1	1	0	0.188679	0	0	0	0	0	0	0	0.0566038	0	0	0	0	0.188679	0.188679	0	0	0	0	0	0	0.188679	0	0	0	0	0	0	0	0	0	0	0	0	0	0	0	0	0	0	0	0	0	0	0.188679
	0	0	1	0	0.0819672	0	0	0	0	0	0	0	0	0	0	0	0	0.163934	0.163934	0	0.163934	0	0	0	0	0.163934	0	0	0	0	0	0	0	0	0	0	0	0	0	0	0	0	0	0	0	0	0	0	0.163934
	0	0	1	0	0.166667	0	0	0	0	0	0	0	0	0	0	0	0	0	0.208333	0	0.208333	0	0	0	0	0.208333	0	0	0	0	0	0	0	0	0	0	0	0	0	0	0	0	0	0	0	0	0	0	0.208333
	0	0	1	0	0.333333	0	0	0	0	0	0	0	0	0	0	0	0	0.133333	0.133333	0	0.133333	0	0	0	0	0.133333	0	0	0	0	0	0	0	0	0	0	0	0	0	0	0	0	0	0	0	0	0	0	0.133333
	1	0	0	0	0	0	0	0	0	0	0	0	0	0	0	0	0	0	0	0	0	0	0	0	0	0	0	0	0	0	0.1	0	0	0	0	0	0	0	0	0	0	0	0	0	0	0.2	0	0	0.55
	0	1	1	0	0.0724638	0	0	0	0	0	0	0	0	0	0	0	0	0.144928	0.144928	0	0.144928	0	0	0	0	0.144928	0	0	0	0	0	0	0	0	0	0	0	0	0	0	0	0	0	0	0	0	0	0	0.144928
	1	0	0	0	0	0	0	0	0	0	0	0	0	0	0	0	0	0	0	0	0.25	0	0	0	0	0	0	0	0	0	0	0	0	0	0	0	0	0	0	0	0	0	0	0	0	0	0	0	0.2
	0	1	1	0	0	0	0	0	0	0	0	0	0	0	0	0	0	0.178571	0	0	0	0	0	0	0	0.178571	0	0	0	0	0	0	0	0	0	0	0	0	0	0	0	0	0.178571	0	0	0	0	0	0.285714
	0	0	1	0	0	0	0	0	0	0	0	0	0	0	0	0	0	0	0	0	0	0	0	0	0	0	0	0	0	0	0	0	0	0	0	0	0	0	0	0	0	0	0	0	0	0.25	0	0	0
	0	1	0	0	0	0	0	0	0	0	0	0	0	0	0	0	0	0	0.2	0	0	0	0	0	0	0	0	0	0	0	0	0	0	0	0	0	0	0	0	0	0	0	0.1	0	0	0.2	0	0	0
	0	1	0	0	0.136364	0	0	0	0	0	0	0	0	0	0	0	0	0	0	0	0	0	0	0	0	0	0	0	0	0	0	0	0	0	0	0	0	0	0	0	0	0	0	0	0	0.454545	0	0	0.409091
	0	0	1	0	0	0	0	0	0	0	0	0	0	0	0	0	0	0.267857	0.178571	0	0	0	0	0	0	0.178571	0	0	0	0	0	0	0	0	0	0	0	0	0	0	0	0	0.0178571	0	0	0	0	0	0.267857
	0	1	0	0.25	0	0	0	0	0	0	0	0	0	0	0	0	0	0	0	0	0	0	0	0	0	0	0	0	0	0	0	0	0	0	0	0	0	0	0	0	0.75	0	0	0	0	0	0	0	0
	0	1	0	0	0.25	0	0	0	0	0	0	0	0	0	0	0	0	0	0	0	0	0	0	0	0	0	0	0	0	0	0	0	0	0	0	0	0	0	0	0	0	0	0	0	0	0	0	0	0
	0	1	1	0	0	0	0	0	0	0	0	0	0	0	0	0	0	0.142857	0.142857	0	0.142857	0	0	0	0	0.142857	0	0	0	0	0	0	0	0	0	0	0	0	0	0	0	0	0	0	0	0	0	0	0.142857
	0	0	1	0	0.157895	0	0	0	0	0	0	0	0	0	0	0	0	0.210526	0.210526	0	0	0	0	0	0	0.210526	0	0	0	0	0	0	0	0	0	0	0	0	0	0	0	0	0	0	0	0	0	0	0.210526
	0	1	1	0	0.2	0	0	0	0	0	0	0	0	0	0	0	0	0.2	0.2	0	0	0	0	0	0	0.1	0	0	0	0	0	0	0	0	0	0	0	0	0	0	0	0	0.1	0	0	0	0	0	0.2
	0	1	0	0	0	0	0	0	0	0	0	0	0	0	0	0	0	0.133333	0.133333	0	0.133333	0	0	0	0	0.133333	0	0	0	0	0	0	0	0	0	0	0	0	0	0	0	0	0	0	0	0	0	0	0.133333
	0	1	1	0	0	0	0	0	0	0	0	0	0	0	0	0	0	0.243902	0	0	0.243902	0	0	0	0	0.243902	0	0	0	0	0	0	0	0	0	0	0	0	0	0	0	0	0	0	0	0	0	0	0.243902
	0	1	0	0	0	0	0	0	0	0	0	0	0	0	0	0	0	0.25	0	0	0	0	0	0	0	0.25	0	0	0	0	0	0	0	0	0	0	0	0	0	0	0	0	0	0	0	0	0	0	0.1
	0	1	0	0	0.666667	0	0	0	0	0	0	0	0	0	0	0	0	0	0	0	0	0	0	0	0	0	0	0	0	0	0	0	0	0	0	0	0	0	0	0	0	0.333333	0	0	0	0	0	0	0
	0	1	0	0	0.147059	0	0	0	0	0	0	0	0	0	0	0	0	0.147059	0.147059	0	0.147059	0	0	0	0	0	0	0	0	0	0	0	0	0	0	0	0	0	0	0	0	0	0	0	0	0	0	0	0.147059
	0	1	0	0	0	0	0	0.2	0	0	0	0	0	0	0	0	0	0	0	0	0	0	0	0	0	0	0	0	0	0	0	0	0	0	0.05	0	0	0	0	0	0	0	0	0	0	0	0	0	0.75
	0	1	1	0	0.0909091	0	0	0	0	0	0	0	0	0	0	0	0	0.181818	0.181818	0	0.181818	0	0	0	0	0.181818	0	0	0	0	0	0	0	0	0	0	0	0	0	0	0	0	0	0	0	0	0	0	0.181818
	0	1	0	0	0.5	0	0	0	0	0	0	0	0	0	0	0	0	0	0	0	0	0	0	0	0	0	0	0	0	0	0	0	0	0	0	0	0	0.5	0	0	0	0	0	0	0	0	0	0	0
	0	0	1	0	0.192308	0	0	0	0	0	0	0	0	0	0	0	0	0	0.192308	0	0.192308	0	0	0	0	0.192308	0	0	0	0	0	0	0	0	0	0	0	0	0	0	0	0	0	0	0	0	0	0	0.230769
	0	1	0	0	0	0	0	0	0	0	0	0	0	0	0	0	0	0	0	0	0	0	0	0	0	0	0	0	0	0	0	0	0	0	0	0	0	0	0	0	0	0	0.233333	0	0	0.333333	0	0	0
	0	1	1	0	0.153846	0	0	0	0	0	0	0	0	0	0	0	0	0.153846	0.153846	0	0	0	0	0	0	0.153846	0	0	0	0	0	0	0	0	0	0	0	0	0	0	0	0	0.0769231	0	0	0	0	0	0.307692
	0	0	1	0	0.0588235	0	0	0	0	0	0	0	0	0	0	0	0	0.235294	0.235294	0	0	0	0	0	0	0.235294	0	0	0	0	0	0	0	0	0	0	0	0	0	0	0	0	0	0	0	0	0	0	0.235294
	1	0	0	0	0	0	0	0	0	0	0	0	0	0	0	0	0	0	0	0	0	0	0	0	0	0	0	0	0	0	0.05	0	0	0	0	0	0	0	0	0	0	0	0	0	0	0.2	0	0	0.55
	0	1	0	0	0.166667	0	0	0	0	0	0	0	0	0	0	0	0	0	0.166667	0	0	0	0	0	0	0	0	0	0	0	0	0	0	0	0	0	0	0	0	0	0	0	0	0	0	0.166667	0	0	0
	0	1	1	0	0.0704225	0	0	0	0	0	0	0	0	0	0	0	0	0.140845	0.140845	0	0.140845	0	0	0	0	0.140845	0	0	0	0	0	0	0	0	0	0	0	0	0	0	0	0	0	0	0	0	0	0	0.140845
	0	1	0	0	0.378788	0	0	0	0	0	0	0	0	0	0	0	0	0.151515	0	0	0.151515	0	0	0	0	0.151515	0	0	0	0	0	0	0	0	0	0	0	0	0	0	0	0	0	0	0	0	0	0	0.151515
	0	0	1	0	0.2	0	0	0	0	0	0	0	0	0	0	0	0	0.1	0.2	0	0.1	0	0	0	0	0.2	0	0	0	0	0	0	0	0	0	0	0	0	0	0	0	0	0	0	0	0	0	0	0.2
	0	1	0	0	0.785714	0	0	0	0	0	0	0	0	0	0	0.214286	0	0	0	0	0	0	0	0	0	0	0	0	0	0	0	0	0	0	0	0	0	0	0	0	0	0	0	0	0	0	0	0	0
	0	1	0	0	0.423077	0	0	0	0	0	0	0	0	0	0	0	0	0	0	0	0.423077	0	0	0	0	0	0	0	0	0	0	0	0	0	0	0	0	0	0	0	0.153846	0	0	0	0	0	0	0	0
	0	1	0	0	0.08	0	0	0	0	0	0	0	0	0	0	0	0	0.17	0.14	0	0.08	0	0	0	0	0.17	0	0	0	0	0	0	0	0	0	0	0	0	0	0	0	0	0.001	0	0	0	0	0	0.348
	0	1	1	0	0.222222	0	0	0	0	0	0	0	0	0	0	0	0	0.222222	0.222222	0	0	0	0	0	0	0.222222	0	0	0	0	0	0	0	0	0	0	0	0	0	0	0	0	0.111111	0	0	0	0	0	0
	0	1	1	0	0	0	0	0	0	0	0	0	0.0697674	0	0	0	0	0	0	0	0	0	0	0	0	0	0	0	0	0	0.116279	0	0	0	0	0	0	0	0	0	0	0	0.116279	0	0	0.232558	0	0	0
	0	1	0	0	0.666667	0	0	0	0	0	0	0	0	0	0	0	0	0	0	0	0.333333	0	0	0	0	0	0	0	0	0	0	0	0	0	0	0	0	0	0	0	0	0	0	0	0	0	0	0	0
	1	0	0	0	0.05	0	0	0	0	0	0	0	0	0	0	0	0	0	0	0	0.5	0	0	0	0	0	0	0	0	0	0	0	0	0	0	0	0	0	0	0	0	0	0	0	0	0	0	0	0
	1	0	0	0	0	0	0	0	0	0.225	0	0	0	0	0	0	0	0	0	0	0.125	0	0	0	0	0	0	0	0	0	0	0	0	0	0	0	0	0	0	0	0	0	0	0	0	0	0	0	0.1
	0	0	1	0	0.0697674	0	0	0	0	0	0	0	0	0	0	0	0	0.232558	0.232558	0	0	0	0	0	0	0.232558	0	0	0	0	0	0	0	0	0	0	0	0	0	0	0	0	0	0	0	0	0	0	0.232558
	0	1	0	0	0	0	0	0	0	0	0	0	0	0	0.25	0	0	0	0	0	0	0	0	0	0	0	0	0	0	0	0	0	0	0	0	0	0	0	0	0	0.75	0	0	0	0	0	0	0	0
	0	0	1	0	0	0	0	0	0	0	0	0	0	0	0	0	0	0	0	0	0	0	0	0	0	0	0	0	0	0	0	0	0	0	0	0	0	0	0	0	0	0	0.181818	0	0	0.181818	0	0	0
	0	1	0	0	0	0	0	0.444444	0	0	0	0	0	0	0	0	0	0	0	0	0	0	0	0	0	0.444444	0	0	0	0	0	0	0	0	0	0	0	0	0	0	0	0	0	0	0	0	0.111111	0	0
	0	1	1	0	0	0	0	0	0	0	0	0	0	0	0	0	0	0	0.25	0	0	0	0	0	0	0.375	0	0	0	0	0	0	0	0	0	0	0	0	0	0	0	0.25	0	0	0	0	0	0	0.125
	0	1	1	0	0	0	0	0	0	0	0	0	0	0	0	0	0	0.222222	0.222222	0	0	0	0	0	0	0.222222	0	0	0	0	0	0	0	0	0	0	0	0	0	0	0	0	0.111111	0	0	0	0	0	0.222222
	0	1	0	0	0	0	0	0	0	0	0	0	0	0	0	0	0	0.131579	0	0	0	0	0	0	0	0.131579	0	0	0	0	0	0	0	0	0	0	0	0	0	0	0	0.131579	0	0	0	0	0	0	0
	0	1	0	0	0	0	0	0.666667	0	0	0	0	0	0	0	0	0	0	0	0	0	0	0	0	0	0	0	0	0	0	0.333333	0	0	0	0	0	0	0	0	0	0	0	0	0	0	0	0	0	0
	0	1	1	0	0	0	0	0	0	0	0	0	0	0	0	0	0	0.125	0.25	0	0	0	0	0	0	0.25	0	0	0	0	0	0	0	0	0	0	0	0	0	0	0	0	0	0	0	0	0	0	0.25
	0	1	1	0	0	0	0	0	0	0	0	0	0	0	0	0	0	0.25	0.166667	0	0	0	0	0	0	0.166667	0	0	0	0	0	0	0	0	0	0	0	0	0	0	0	0	0.0833333	0	0	0	0	0	0.25
	0	0	1	0	0.264706	0	0	0	0	0	0	0	0	0	0	0	0	0.147059	0.147059	0	0.147059	0	0	0	0	0.147059	0	0	0	0	0	0	0	0	0	0	0	0	0	0	0	0	0	0	0	0	0	0	0.147059
	1	0	0	0	0.1	0	0	0	0	0	0	0	0	0	0	0	0	0	0	0	0.2	0	0	0	0	0	0	0	0	0	0	0	0	0	0	0	0	0	0	0	0	0	0	0	0	0	0.6	0	0.1
	0	1	0	0	0.0769231	0	0	0.923077	0	0	0	0	0	0	0	0	0	0	0	0	0	0	0	0	0	0	0	0	0	0	0	0	0	0	0	0	0	0	0	0	0	0	0	0	0	0	0	0	0
	0	0	1	0	0	0	0	0	0	0	0	0	0	0	0	0	0	0	0	0	0	0	0	0	0	0	0	0	0	0	0	0	0	0	0	0	0	0	0	0	0	0	0.333333	0	0	0.166667	0	0	0
	0	1	0	0	0	0	0	0	0	0	0	0	0	0	0	0	0	0	0	0	0	0	0	0	0	0	0	0	0	0	0	0	0	0	0	0	0	0	0	0	0	0	0.75	0	0	0	0	0	0
	0	1	0	0	0	0	0	0	0	0	0	0	0	0	0	0	0	0	0	0	0.333333	0	0	0	0	0	0	0	0	0	0	0	0	0	0.5	0	0	0	0	0	0	0	0	0	0	0	0	0	0
	0	1	0	0.5	0	0	0	0	0	0	0	0	0	0	0	0	0	0	0	0	0	0	0	0	0	0	0	0	0	0	0	0	0	0	0	0	0	0	0	0	0	0	0	0	0	0	0	0	0
	0	0	1	0	0	0	0	0	0	0	0	0	0	0	0	0	0	0	0	0	0	0	0	0	0	0	0	0	0	0	0	0	0	0	0	0	0	0	0	0	0	0	0.25	0	0	0.25	0	0	0
	1	0	0	0	0.05	0	0	0	0	0	0	0	0	0	0	0	0	0	0	0	0	0	0	0	0	0	0	0	0	0	0	0	0	0	0	0	0	0	0	0	0	0	0	0	0	0.07	0	0	0.6
	1	0	0	0	0	0	0	0	0	0.2	0	0	0	0	0	0	0	0	0	0	0.12	0	0	0	0	0	0	0	0	0	0	0	0	0	0	0	0	0	0	0	0	0	0	0	0	0	0	0	0.03
	0	1	1	0	0.0819672	0	0	0	0	0	0	0	0	0	0	0	0	0.163934	0.163934	0	0.163934	0	0	0	0	0.163934	0	0	0	0	0	0	0	0	0	0	0	0	0	0	0	0	0	0	0	0	0	0	0.163934
	1	0	0	0	0.075	0	0	0	0	0	0	0	0	0	0	0	0	0	0	0	0	0	0	0	0	0	0	0	0	0	0	0	0	0	0	0	0	0	0	0	0	0	0	0	0	0.05	0	0	0.575
	1	0	0	0	0	0	0	0	0	0	0	0	0	0	0	0	0	0	0	0	0	0	0	0	0	0	0	0	0	0	0	0	0	0	0	0	0	0	0	0	0.65	0	0	0	0	0	0.15	0	0.2
	1	0	0	0	0	0	0	0.04	0	0	0	0	0	0	0	0	0	0	0	0	0	0	0	0	0	0	0	0	0	0	0	0	0	0	0	0	0	0	0	0	0	0	0	0	0	0.05	0	0	0.75
	0	1	0	0	0.545455	0	0	0	0	0	0	0	0	0	0	0	0	0	0	0	0.0909091	0	0	0	0	0	0	0	0	0	0	0	0	0	0	0	0	0	0	0	0.363636	0	0	0	0	0	0	0	0
	0	0	1	0	0	0	0	0	0	0	0	0	0	0	0	0	0	0.2	0.2	0	0	0	0	0	0	0.2	0	0	0	0	0	0	0	0	0	0	0	0	0	0	0	0.2	0	0	0	0	0	0	0.2
	0	0	1	0	0	0	0	0	0	0	0	0	0	0	0	0	0	0	0	0	0	0	0	0	0	0	0	0	0	0	0.2	0	0	0	0	0	0	0	0	0	0	0	0.2	0	0	0.2	0	0	0
	0	0	1	0	0	0	0	0	0	0	0	0	0	0	0	0	0	0	0.222222	0	0.111111	0	0	0	0	0.222222	0	0	0	0	0	0	0	0	0	0	0	0	0	0	0	0.222222	0	0	0	0	0	0	0.222222
	0	0	1	0	0	0	0	0	0	0	0	0	0	0	0	0	0	0	0	0	0	0	0	0	0	0	0	0	0	0	0.2	0	0	0	0	0	0	0	0	0	0	0	0.2	0	0	0	0	0	0
	0	1	0	0	0.807692	0	0	0	0	0	0	0	0	0	0	0	0	0	0	0	0.0769231	0	0	0	0	0	0	0	0	0	0	0	0	0	0	0	0	0	0	0	0	0.115385	0	0	0	0	0	0	0
	0	1	0	0	0	0	0	0	0	0	0	0	0	0	0	0	0	0	0	0	0	0	0	0	0	0.387097	0	0	0	0	0	0	0	0	0	0	0	0	0	0	0	0.354839	0	0	0	0	0	0	0.193548
	0	0	1	0	0.0704225	0	0	0	0	0	0	0	0	0	0	0	0	0.140845	0.140845	0	0.140845	0	0	0	0	0.140845	0	0	0	0	0	0	0	0	0	0	0	0	0	0	0	0	0	0	0	0	0	0	0.140845
	0	1	1	0	0	0	0	0	0	0	0	0	0	0	0	0	0	0.2	0	0	0	0	0	0	0	0.2	0	0	0	0	0	0	0	0	0	0	0	0	0	0	0	0.2	0.2	0	0	0	0	0	0.2
	0	1	0	0	0.0714286	0	0	0.214286	0	0	0	0	0	0	0	0	0	0.714286	0	0	0	0	0	0	0	0	0	0	0	0	0	0	0	0	0	0	0	0	0	0	0	0	0	0	0	0	0	0	0
	0	1	0	0	0	0	0	0	0	0	0	0	0	0	0	0	0	0	0.222222	0	0	0	0	0	0	0.222222	0	0	0	0	0	0	0	0	0	0	0	0	0	0	0	0	0	0	0	0	0	0	0.222222
	0	1	0	0	0.6	0	0	0	0	0	0	0	0	0	0	0	0	0	0	0	0	0	0	0	0	0	0	0	0	0	0	0	0	0	0	0	0	0	0	0	0	0	0	0	0	0	0	0	0
	0	1	0	0	0	0	0	0	0	0	0	0	0	0	0	0	0	0.2	0.2	0	0	0	0	0	0	0.2	0	0	0	0	0.2	0	0	0	0	0	0	0	0	0	0	0	0	0	0	0	0	0	0.2
	0	0	1	0	0	0	0	0	0	0	0	0	0	0	0	0	0	0	0	0	0	0	0	0	0	0	0	0	0	0	0	0	0	0	0	0	0	0	0	0	0	0	0.25	0	0	0.25	0	0	0
	0	1	1	0	0	0	0	0	0	0	0	0	0	0	0	0	0	0	0	0	0	0	0	0	0	0	0	0	0	0	0.181818	0	0	0	0	0	0	0	0	0	0	0	0	0	0	0.181818	0	0	0
	0	1	0	0	0	0	0	0.206897	0	0	0	0	0	0	0	0	0	0	0	0	0	0	0	0	0	0	0	0	0	0	0	0	0	0	0	0	0	0	0	0	0	0	0	0	0	0	0	0	0.724138
	0	1	1	0	0.2	0	0	0	0	0	0	0	0	0	0	0	0	0.1	0.2	0	0	0	0	0	0	0.2	0	0	0	0	0	0	0	0	0	0	0	0	0	0	0	0	0.1	0	0	0	0	0	0.2
	1	0	0	0	0	0	0	0	0	0	0	0	0	0	0	0	0	0	0	0	0	0	0	0	0	0	0	0	0	0	0	0	0	0	0	0	0	0	0	0	0	0	0	0	0	0.22	0	0	0
	0	0	1	0	0.989446	0	0	0	0	0	0	0	0	0	0	0	0	0.00263852	0.00263852	0	0	0	0	0	0	0.00263852	0	0	0	0	0	0	0	0	0	0	0	0	0	0	0	0	0	0	0	0	0	0	0.00263852
	0	1	0	0	0.0566038	0	0	0	0	0	0	0	0	0	0	0	0	0	0.188679	0	0.188679	0	0	0	0	0.188679	0	0	0	0	0	0	0	0	0	0	0	0	0	0	0	0	0	0	0	0	0	0	0.377358
	0	1	1	0	0	0	0	0	0	0	0	0	0	0	0	0	0	0.2	0.2	0	0	0	0	0	0	0	0	0	0	0	0	0	0	0	0	0	0	0	0	0	0	0.2	0	0	0	0	0	0	0.2
	0	1	1	0	0.229508	0	0	0	0	0	0	0	0	0	0	0	0	0.147541	0.229508	0	0.0819672	0	0	0	0	0.147541	0	0	0	0	0	0	0	0	0	0	0	0	0	0	0	0	0	0	0	0	0	0	0.163934
	0	1	1	0	0.166667	0	0	0	0	0	0	0	0	0	0	0	0	0.166667	0.166667	0	0	0	0	0	0	0.166667	0	0	0	0	0	0	0	0	0	0	0	0	0	0	0	0	0	0	0	0	0	0	0.166667
	1	0	0	0	0.1	0	0	0	0	0	0	0	0	0	0	0	0	0	0	0	0.2	0	0	0	0	0	0	0.6	0	0	0	0	0	0	0	0	0	0	0	0	0	0	0	0	0	0	0	0	0.1
	0	1	1	0	0.0769231	0	0	0	0	0	0	0	0	0	0	0	0	0.153846	0.153846	0	0.153846	0	0	0	0	0.153846	0	0	0	0	0	0	0	0	0	0	0	0	0	0	0	0	0	0	0	0	0	0	0.153846
	0	1	0	0	0	0	0	0	0	0	0	0	0	0	0	0	0	0.5	0	0	0	0	0	0	0	0	0	0	0	0	0	0	0	0	0	0	0	0	0	0	0	0	0	0	0	0	0	0	0
	0	0	1	0	0.0909091	0	0	0	0	0	0	0	0	0	0	0	0	0.227273	0.227273	0	0	0	0	0	0	0.227273	0	0	0	0	0	0	0	0	0	0	0	0	0	0	0	0	0	0	0	0	0	0	0.227273
	1	0	0	0	0	0	0	0	0	0	0	0	0	0	0	0	0	0	0	0	0.48	0	0	0	0	0	0	0	0	0	0	0	0	0	0	0	0	0	0	0	0	0	0	0	0	0	0	0	0.08
	0	0	1	0	0.384615	0	0	0	0	0	0	0	0	0	0	0	0	0.153846	0.153846	0	0.153846	0	0	0	0	0.153846	0	0	0	0	0	0	0	0	0	0	0	0	0	0	0	0	0	0	0	0	0	0	0
	0	0	1	0	0.375	0	0	0	0	0	0	0	0	0	0	0	0	0.125	0.125	0	0.125	0	0	0	0	0.125	0	0	0	0	0	0	0	0	0	0	0	0	0	0	0	0	0	0	0	0	0	0	0.125
	0	0	1	0	0.0172414	0	0	0	0	0	0	0	0	0	0	0	0	0	0	0	0.327586	0	0	0	0	0	0	0	0	0	0	0	0	0	0	0	0	0	0	0	0	0.327586	0	0	0	0	0	0	0.327586
	0	0	1	0	0.126984	0	0	0	0	0	0	0	0	0	0	0	0	0	0.15873	0	0.238095	0	0	0	0	0.15873	0	0	0	0	0	0	0	0	0	0	0	0	0	0	0	0.15873	0	0	0	0	0	0	0.15873
	1	0	0	0	0	0	0	0.2	0	0	0	0	0	0	0	0	0	0.63	0	0	0	0	0	0	0	0.09	0	0	0	0	0	0	0	0	0	0	0	0	0	0	0	0	0	0	0	0	0	0	0
	0	1	1	0	0	0	0	0	0	0	0	0	0	0	0	0	0	0.192308	0	0	0.192308	0	0	0	0	0.192308	0	0	0	0	0	0	0	0	0	0	0	0	0	0	0	0.192308	0	0	0	0	0	0	0.192308
	0	1	1	0	0	0	0	0	0	0	0	0	0	0	0	0	0	0.232072	0.232072	0	0	0	0	0	0	0.232072	0	0	0	0	0	0	0	0	0	0	0	0	0	0	0	0	0	0	0	0.0717104	0	0	0.232072
	0	0	1	0	0.0566038	0	0	0	0	0	0	0	0	0	0	0	0	0.188679	0.188679	0	0.188679	0	0	0	0	0.188679	0	0	0	0	0	0	0	0	0	0	0	0	0	0	0	0	0	0	0	0	0	0	0.188679
	1	0	0	0	0	0	0	0	0	0	0	0	0	0	0	0	0	0	0	0	0.32	0	0	0	0	0	0	0	0	0	0	0	0	0	0	0	0	0	0	0	0	0	0	0	0	0	0	0	0.15
	0	1	0	0	0	0	0	0	0	0	0	0	0	0	0	0	0	0	0	0	0	0	0	0	0	0	0	0	0	0	0	0	0	0	0	0	0	0	0	0	0	0	0.625	0	0	0	0	0	0
	1	0	0	0	0	0	0	0	0	0	0	0	0	0	0	0	0	0	0	0	0.5	0	0	0	0	0	0	0	0	0	0	0	0	0	0	0	0	0	0	0	0.5	0	0	0	0	0	0	0	0
	0	0	1	0	0.12	0	0	0	0	0	0	0	0	0	0	0	0	0.2	0.2	0	0	0	0	0	0	0.2	0	0	0	0	0	0	0	0	0	0	0	0	0	0	0	0	0	0	0	0	0	0	0.2
	0	1	0	0	0	0	0	0	0	0	0	0	0	0	0	0	0	0.136986	0	0	0	0	0	0	0	0.136986	0	0	0	0	0	0	0	0	0	0	0	0	0	0	0	0.136986	0	0	0	0	0	0	0
	0	0	1	0	0	0	0	0	0	0	0	0	0	0	0	0	0	0.2	0.4	0	0	0	0	0	0	0.2	0	0	0	0	0	0	0	0	0	0	0	0	0	0	0	0	0	0	0	0	0	0	0.2
	0	1	0	0	0	0	0	0	0	0	0	0	0	0	0	0	0	0	0	0	0.55	0	0	0	0	0	0	0	0	0	0	0	0	0	0.45	0	0	0	0	0	0	0	0	0	0	0	0	0	0
	0	0	1	0	0	0	0	0	0	0	0	0	0	0	0	0	0	0	0	0	0	0	0	0	0	0.333333	0	0	0	0	0	0	0	0	0	0	0	0	0	0	0	0.333333	0	0	0	0	0	0	0.333333
	0	1	1	0	0.166667	0	0.166667	0	0	0	0	0	0	0	0	0	0	0.166667	0.166667	0	0.166667	0	0	0	0	0	0	0	0	0	0	0	0	0	0	0	0	0	0	0	0	0	0	0	0	0	0	0	0.166667
	0	1	0	0	0	0	0	0.206897	0	0	0	0	0	0	0	0	0	0	0	0	0	0	0	0	0	0	0	0	0	0	0	0	0	0	0	0	0	0	0	0	0	0	0	0	0	0	0	0	0.724138
	1	0	0	0	0	0	0	0	0	0.2625	0	0	0	0	0	0	0	0	0	0	0.0875	0	0	0	0	0	0	0	0	0	0	0	0	0	0	0	0	0	0	0	0	0	0	0	0	0	0	0	0.1
	0	1	0	0	0	0	0	0	0	0	0	0	0	0.181818	0	0	0	0	0	0	0	0	0	0	0	0	0	0	0	0	0	0	0	0	0	0	0	0	0	0	0.545455	0	0	0	0	0	0	0	0
	0	0	1	0	0.2	0	0	0	0	0	0	0	0	0	0	0	0	0.1	0.1	0	0.1	0	0	0	0	0.1	0	0	0	0	0	0	0	0	0	0	0	0	0	0	0	0.1	0	0	0	0	0	0	0.1
	0	0	1	0	0.11032	0	0	0	0	0	0	0	0	0	0	0	0	0.177936	0.177936	0	0	0	0	0	0	0.177936	0	0	0	0	0	0	0	0	0	0	0	0	0	0	0	0.177936	0	0	0	0	0	0	0.177936
	0	1	1	0	0.8	0	0	0	0	0	0	0	0	0	0	0	0	0	0	0	0.05	0	0	0	0	0	0	0	0	0	0	0	0	0	0	0	0	0	0.05	0	0.05	0	0	0	0	0	0	0	0
	0	0	1	0	0.16129	0	0	0	0	0	0	0	0	0	0	0	0	0.16129	0.16129	0	0.16129	0	0	0	0	0.16129	0	0	0	0	0	0	0	0	0	0	0	0	0	0	0	0	0.0322581	0	0	0	0	0	0.16129
	0	0	1	0	0	0	0	0	0	0	0	0	0	0	0	0	0	0.25	0.25	0	0	0	0	0	0	0	0	0	0	0	0	0	0	0	0	0	0	0	0	0	0	0.25	0	0	0	0	0	0	0.25
	0	0	1	0	0.0684932	0	0	0	0	0	0	0	0	0	0	0	0	0.136986	0.136986	0	0.136986	0	0	0	0	0.136986	0	0	0	0	0	0	0	0	0	0	0	0	0	0	0	0	0	0	0	0	0	0	0.136986
	0	1	0	0	0.05	0	0	0	0	0	0	0	0	0	0	0	0	0	0.32	0	0	0	0	0	0	0.35	0	0	0	0	0	0	0	0	0	0	0	0	0	0	0	0	0	0	0	0	0	0	0.22
	1	0	0	0	0.075	0	0	0	0	0	0	0	0	0	0	0	0	0	0	0	0	0	0	0	0	0	0	0	0	0	0	0	0	0	0	0	0	0	0	0	0	0	0	0	0	0	0	0	0.575
	0	0	1	0	0.166667	0	0	0	0	0	0	0	0	0	0	0	0	0.208333	0.208333	0	0.208333	0	0	0	0	0.208333	0	0	0	0	0	0	0	0	0	0	0	0	0	0	0	0	0	0	0	0	0	0	0
	0	1	0	0	0	0	0	0	0	0	0	0	0	0	0	0	0	0	0	0	0.5	0	0	0	0	0	0	0	0.25	0	0	0	0	0	0	0	0	0	0.25	0	0	0	0	0	0	0	0	0	0
	0	0	1	0	0	0	0	0	0	0	0	0	0	0	0	0	0	0.2	0	0	0.2	0	0	0	0	0.2	0	0	0	0	0	0	0	0	0	0	0	0	0	0	0	0	0	0	0	0	0	0	0.2
	0	1	0	0	0	0	0	0	0	0	0	0	0	0	0	0	0	0	0	0	0.75	0	0	0	0	0	0	0	0	0	0	0	0	0	0	0	0	0	0	0	0	0	0	0	0	0	0	0	0
	0	1	0	0	0.285714	0	0	0	0	0	0	0	0	0	0	0	0	0	0	0	0	0	0	0	0	0	0	0	0	0	0	0	0	0	0	0	0	0	0.428571	0	0	0	0	0	0	0	0	0	0
	0	1	0	0	0	0	0	0	0	0	0	0	0	0	0	0	0	0.142857	0	0	0	0	0	0	0	0.142857	0	0	0	0	0	0	0	0	0	0	0	0	0	0	0	0.142857	0	0	0	0	0	0	0
	0	1	0	0	0	0	0	0	0	0	0	0	0	0	0	0	0	0	0	0	0	0	0	0	0	0	0	0	0	0	0	0	0	0	0	0	0	0	0	0	0.857143	0	0	0	0	0	0	0	0
	0	1	0	0	0.117647	0	0	0	0	0	0	0	0	0	0	0	0	0	0.294118	0	0	0	0	0	0	0.441176	0	0	0	0	0	0	0	0	0	0	0	0	0	0	0	0	0	0	0	0	0	0	0.147059
	0	1	1	0	0.163934	0	0	0	0	0	0	0	0	0	0	0	0	0.163934	0.163934	0	0	0	0	0	0	0.163934	0	0	0	0	0	0	0	0	0	0	0	0	0	0	0	0	0	0	0	0	0	0	0.344262
	1	0	0	0	0.1	0	0	0	0	0	0	0	0	0	0	0	0	0	0	0	0.05	0	0	0	0	0	0	0	0	0	0	0	0	0	0	0	0	0	0	0	0	0	0	0	0	0	0	0	0.4
	1	0	0	0	0	0	0	0	0	0	0	0	0	0	0	0	0	0	0	0	0	0	0	0	0	0	0	0	0	0	0	0	0	0	0	0	0	0	0	0	0.7	0	0	0	0	0	0.15	0	0.15
	0	1	0	0	0.01	0	0	0	0	0	0	0	0	0	0	0	0	0	0.045	0	0	0	0	0	0	0	0	0	0	0	0	0	0	0	0	0	0	0	0	0	0	0.136	0	0	0	0	0	0	0.371
	0	0	1	0	0.107143	0	0	0	0	0	0	0	0	0	0	0	0	0	0.178571	0	0.178571	0	0	0	0	0.178571	0	0	0	0	0	0	0	0	0	0	0	0	0	0	0	0	0	0	0	0	0	0	0.357143
	0	1	1	0	0.192308	0	0	0	0	0	0	0	0.0384615	0	0	0	0	0.192308	0.192308	0	0	0	0	0	0	0.192308	0	0	0	0	0	0	0	0	0	0	0	0	0	0	0	0	0	0	0	0	0	0	0.192308
	0	1	1	0	0	0	0	0	0	0	0	0	0	0	0	0	0	0	0	0	0	0	0	0	0	0	0	0	0	0	0.222222	0	0	0	0	0	0	0	0	0	0	0	0	0	0	0.222222	0	0	0
	0	0	1	0	0	0	0	0	0	0	0	0	0	0	0	0	0	0.2	0.2	0	0	0	0	0	0	0.2	0	0	0	0	0	0	0	0	0	0	0	0	0	0	0	0	0	0	0	0	0	0	0.2
	0	0	1	0	0.190476	0	0	0	0	0	0	0	0	0	0	0	0	0.190476	0.190476	0	0.047619	0	0	0	0	0.190476	0	0	0	0	0	0	0	0	0	0	0	0	0	0	0	0	0	0	0	0	0	0	0.190476
	0	1	0	0	0	0	0	0.206897	0	0	0	0	0	0	0	0	0	0	0	0	0	0	0	0	0	0	0	0	0	0	0	0	0	0	0	0	0	0	0	0	0	0	0	0	0	0	0	0	0.689655
	1	0	0	0	0.25	0	0	0	0	0	0	0	0	0	0	0	0	0.05	0	0	0.1	0	0	0	0	0	0	0	0	0	0	0	0	0	0	0	0	0.55	0	0	0	0	0	0	0	0	0	0	0.05
	0	1	1	0	0.153846	0	0	0	0	0	0	0	0	0	0	0	0	0.153846	0.153846	0	0	0	0	0	0	0.307692	0	0	0	0	0	0	0	0	0	0	0	0	0	0	0	0	0.0769231	0	0	0	0	0	0.153846
	0	1	0	0	0	0	0	0	0	0	0	0	0	0	0	0	0	0.175439	0	0	0	0	0	0	0	0.175439	0	0	0	0	0	0	0	0	0	0	0	0	0	0	0	0.175439	0	0	0	0	0	0	0
	0	1	1	0	0.0684932	0	0	0	0	0	0	0	0	0	0	0	0	0.136986	0.136986	0	0.136986	0	0	0	0	0.136986	0	0	0	0	0	0	0	0	0	0	0	0	0	0	0	0	0	0	0	0	0	0	0.136986
	0	0	1	0	0	0	0	0	0	0	0	0	0	0	0	0	0	0.333333	0	0	0	0	0	0	0	0.333333	0	0	0	0	0	0	0	0	0	0	0	0	0	0	0	0	0	0	0	0	0	0	0.333333
	0	1	1	0	0	0	0	0	0	0	0	0	0	0	0	0	0	0.2	0	0	0	0	0	0	0	0.2	0	0	0	0	0	0	0	0	0	0	0	0	0	0	0	0	0	0	0	0.2	0	0	0.4
	0	1	0	0.8	0	0	0	0	0	0	0	0	0	0	0	0	0	0	0	0	0	0	0	0	0	0	0	0	0	0	0	0	0	0	0	0	0	0	0	0	0	0	0	0	0	0	0	0	0
	0	0	1	0	0.166667	0	0	0	0	0	0	0	0	0	0	0	0	0.25	0.166667	0	0	0	0	0	0	0.166667	0	0	0	0	0	0	0	0	0	0	0	0	0	0	0	0	0	0	0	0	0	0	0.166667
	0	1	0	0	0.13	0	0	0	0	0	0	0	0	0	0	0	0	0	0	0	0	0	0	0	0	0.36	0	0	0	0	0	0	0	0	0	0	0	0	0	0	0	0.33	0	0	0	0	0	0	0.18
	1	0	0	0	0.08	0	0	0	0	0	0	0	0	0	0	0	0	0	0	0	0.12	0	0	0	0	0	0	0	0	0	0	0	0	0	0	0	0	0	0	0	0	0	0	0	0	0	0	0	0.14
	0	1	0	0	0.125	0	0	0	0	0	0	0	0	0	0	0	0	0	0	0	0	0	0	0	0	0	0	0	0	0	0	0	0	0	0	0	0	0	0	0	0	0	0	0	0	0	0	0	0.75
	1	0	0	0	0	0	0	0	0	0.275	0	0	0	0	0	0	0	0	0	0	0.075	0	0	0	0	0	0	0	0	0	0	0	0	0	0	0	0	0	0	0	0	0	0	0	0	0	0	0	0.1
	0	1	0	0	0	0	0	0	0	0	0	0	0	0	0	0	0	0.166667	0	0	0	0	0	0	0	0.166667	0	0	0	0	0	0	0	0	0	0	0	0	0	0	0	0.166667	0	0	0	0	0	0	0
	0	0	1	0	0.2	0	0	0	0	0	0	0	0	0	0	0	0	0	0	0	0	0	0	0	0	0	0	0	0	0	0	0	0	0	0	0	0	0	0	0	0	0	0	0	0	0.2	0	0	0
	0	1	0	0	0	0	0.25	0	0	0	0	0	0	0	0	0	0	0	0	0	0	0	0	0	0	0	0	0	0	0	0	0	0	0	0	0	0	0	0	0	0	0	0	0	0	0	0	0	0
	0	1	0	0	0	0	0	0.5	0	0	0	0	0	0	0	0	0	0	0	0	0	0	0	0	0	0	0	0	0	0	0	0	0	0	0	0	0	0	0	0	0	0	0	0	0	0	0	0	0.25
	0	1	1	0	0	0	0	0	0	0	0	0	0	0	0	0	0	0.238095	0	0	0.238095	0	0	0	0	0.238095	0	0	0	0	0	0	0	0	0	0	0	0	0	0	0	0	0	0	0	0	0	0	0.238095
	1	0	0	0	0.24	0	0	0	0	0	0	0	0	0	0	0	0	0.2	0	0	0	0	0	0	0	0	0	0	0	0	0	0	0	0	0	0	0	0	0	0	0	0	0	0	0	0	0	0	0
	1	0	0	0	0.1	0	0	0	0	0	0	0	0	0	0	0.57	0	0	0	0	0.155	0	0	0	0	0	0	0	0	0	0	0	0	0	0	0	0	0	0	0	0	0	0	0	0	0.05	0	0	0.125
	0	0	1	0	0	0	0	0	0	0	0	0	0	0	0	0	0	0.166667	0.166667	0	0.166667	0	0	0	0	0.166667	0	0	0	0	0	0	0	0	0	0	0	0	0	0	0	0	0	0	0	0	0	0	0.166667
	1	0	0	0	0.08	0	0	0	0	0	0	0	0	0	0	0	0	0	0	0	0	0	0	0	0	0	0	0	0	0	0	0	0	0	0	0	0	0	0	0	0	0	0	0	0	0	0	0	0.26
	0	0	1	0	0	0	0	0	0	0	0	0	0	0	0	0	0	0	0.285714	0	0.142857	0	0	0	0	0.285714	0	0	0	0	0	0	0	0	0	0	0	0	0	0	0	0.142857	0	0	0	0	0	0	0.142857
	0	0	1	0	0	0	0	0	0	0	0	0	0	0	0	0	0	0	0	0	0	0	0	0	0	0	0	0	0	0	0	0	0	0	0	0	0	0	0	0	0	0	0.30303	0	0	0.30303	0	0	0
	0	0	1	0	0	0	0	0	0	0	0	0	0	0	0	0	0	0	0	0	0	0	0	0	0	0	0	0	0	0	0	0	0	0	0	0	0	0	0	0	0	0	0.142857	0	0	0.142857	0	0	0
	0	1	0	0	0	0	0.2	0	0	0	0	0	0	0	0	0	0	0	0	0	0	0	0	0	0	0	0	0	0	0	0	0	0	0	0	0	0	0	0	0	0	0	0	0	0	0	0	0	0
	0	0	1	0	0.0588235	0	0	0	0	0	0	0	0	0	0	0	0	0	0	0	0	0	0	0	0	0	0	0	0	0	0	0	0	0	0	0	0	0	0	0	0	0	0	0	0	0.235294	0	0	0
	0	1	0	0	0.0833333	0	0	0	0	0	0	0	0	0	0	0	0	0.166667	0.166667	0	0	0	0	0	0	0.333333	0	0	0	0	0	0	0	0	0	0	0	0	0	0	0	0	0	0	0	0	0	0	0.166667
	0	1	0	0	0	0	0	0	0	0	0	0	0	0	0	0	0	0	0	0	0	0	0	0	0	0	0	0	0	0	0	0	0	0	0	0	0	0	0	0	0	0	0	0	0	0	0	0	0.428571
	0	1	0	0	0.75	0	0	0	0	0	0	0	0	0	0	0	0	0	0	0	0	0	0	0	0	0	0	0	0	0	0	0	0	0	0	0	0	0	0	0	0	0	0	0	0	0	0	0	0
	1	0	0	0.05	0	0	0	0	0	0	0	0	0	0	0	0	0	0	0	0	0.075	0	0	0	0	0	0	0	0	0	0	0	0	0	0	0	0	0	0	0	0.65	0	0	0	0	0	0	0	0.075
	0	0	1	0	0	0	0	0	0	0	0	0	0	0	0	0	0	0	0	0	0	0	0	0	0	0	0	0	0	0	0	0	0	0	0	0	0	0	0	0	0	0	0.25	0	0	0.25	0	0	0
	0	1	0	0	0	0	0	0	0	0	0	0	0	0	0	0	0	0	0.75	0	0	0	0	0	0	0	0	0	0	0	0	0	0	0	0	0	0	0	0	0	0	0	0	0	0	0	0	0	0
	0	0	1	0	0.2	0	0	0	0	0	0	0	0	0	0	0	0	0	0.2	0	0	0	0	0	0	0	0	0	0	0	0	0	0	0	0	0	0	0	0	0	0	0	0.2	0	0	0.2	0	0	0
	0	1	1	0	0.3125	0	0	0	0	0	0	0	0	0	0	0	0	0	0	0	0	0	0	0	0	0	0	0	0	0	0	0	0	0	0	0	0	0	0.15625	0	0.3125	0	0	0	0	0	0	0	0
	0	1	0	0	0.615385	0	0	0	0	0	0	0	0	0	0	0	0	0	0	0	0	0	0	0	0	0	0	0	0	0	0	0	0	0	0	0	0	0	0	0	0	0.384615	0	0	0	0	0	0	0
	0	1	0	0	0.75	0	0	0	0	0	0	0	0	0	0	0	0	0	0	0	0	0	0	0	0	0	0	0	0	0	0	0	0	0	0.25	0	0	0	0	0	0	0	0	0	0	0	0	0	0
	0	0	1	0	0.2	0	0	0	0	0	0	0	0	0	0	0	0	0.2	0	0	0.2	0	0	0	0	0.2	0	0	0	0	0	0	0	0	0	0	0	0	0	0	0	0	0	0	0	0	0	0	0.2
	0	1	0	0	0	0	0	0	0	0	0	0	0	0	0	0	0	0	0	0	0	0	0	0	0	0.5	0	0	0	0	0	0	0	0	0	0	0	0	0	0	0	0	0	0	0	0	0	0	0
	0	0	1	0	0	0	0	0	0	0	0	0	0	0	0	0	0	0.232558	0.232558	0	0	0	0	0	0	0.232558	0	0	0	0	0	0	0	0	0	0	0	0	0	0	0	0	0.0697674	0	0	0	0	0	0.232558
	0	1	0	0	0.2	0	0	0	0	0	0	0	0	0	0	0	0	0	0.2	0	0	0	0	0	0	0.2	0	0	0	0	0	0	0	0	0	0	0	0	0	0	0	0	0.2	0	0	0	0	0	0.2
	0	0	1	0	0.208333	0	0	0	0	0	0	0	0	0	0	0	0	0	0.208333	0	0.208333	0	0	0	0	0.208333	0	0	0	0	0	0	0	0	0	0	0	0	0	0	0	0	0	0	0	0	0	0	0.166667
	0	0	1	0	0.181818	0	0	0	0	0	0	0	0	0	0	0	0	0.181818	0.181818	0	0.181818	0	0	0	0	0.0909091	0	0	0	0	0	0	0	0	0	0	0	0	0	0	0	0	0	0	0	0	0	0	0.181818
	0	0	1	0	0.2	0	0	0	0	0	0	0	0	0	0	0	0	0.2	0.2	0	0	0	0	0	0	0.2	0	0	0	0	0	0	0	0	0	0	0	0	0	0	0	0	0	0	0	0	0	0	0.2
	0	1	1	0	0.8	0	0	0	0	0	0	0	0	0	0	0	0	0	0	0	0.05	0	0	0	0	0	0	0	0	0	0	0	0	0	0	0	0	0	0.05	0	0.05	0	0	0	0	0	0	0	0
	0	1	0	0	0.2	0	0	0	0	0	0	0	0	0	0	0	0	0	0.2	0	0	0	0	0	0	0	0	0	0	0	0	0	0	0	0	0	0	0	0	0	0	0	0	0	0	0	0	0	0
	1	0	0	0	0.103	0	0	0	0	0	0	0	0	0	0	0	0	0	0	0	0.156	0	0	0	0	0	0	0	0	0	0	0	0	0	0	0	0	0	0	0	0	0	0	0	0	0.028	0	0	0.128
	1	0	0	0	0	0	0	0	0	0.225	0	0	0	0	0	0	0	0	0	0	0.125	0	0	0	0	0	0	0	0	0	0	0	0	0	0	0	0	0	0	0	0	0	0	0	0	0	0	0	0.1
	1	0	0	0	0.11	0	0	0	0	0	0	0	0	0	0	0	0	0.05	0	0	0.15	0	0	0	0	0	0	0	0	0	0	0	0	0	0	0	0	0	0	0	0	0	0	0	0	0	0.61	0	0.08
	0	1	0	0.875	0	0	0	0	0	0	0	0	0	0	0	0	0	0	0	0	0	0	0	0	0	0	0	0	0	0	0	0	0	0	0	0	0	0	0	0	0	0	0	0	0	0	0	0	0
	0	1	0	0	0.166667	0	0	0	0	0	0	0	0	0	0	0	0	0.166667	0.25	0	0	0	0	0	0	0.166667	0	0	0	0	0	0	0	0	0	0	0	0	0	0	0	0	0.0833333	0	0	0	0	0	0.166667
	1	0	0	0	0	0	0	0	0	0	0	0	0	0.166667	0	0	0	0	0	0	0.166667	0	0	0	0	0	0	0	0	0	0	0	0	0	0	0	0	0	0	0	0.166667	0	0	0	0	0	0	0	0
	0	1	1	0	0	0	0	0	0	0	0	0	0	0	0	0	0	0.25	0.166667	0	0	0	0	0	0	0.166667	0	0	0	0	0	0	0	0	0	0	0	0	0	0	0	0	0	0	0	0	0	0	0.25
	0	1	0	0	0	0	0	0	0	0	0	0	0	0	0	0	0	0	0	0	0	0.625	0	0	0	0	0	0	0	0	0	0	0	0	0	0	0	0	0	0	0	0	0	0	0	0	0	0	0
	0	0	1	0	0.238095	0	0	0	0	0	0	0	0	0	0	0	0	0.190476	0.190476	0	0	0	0	0	0	0.190476	0	0	0	0	0	0	0	0	0	0	0	0	0	0	0	0	0	0	0	0	0	0	0.190476
	0	1	1	0	0.0990991	0	0	0	0	0	0	0	0	0	0	0	0	0.225225	0.225225	0	0	0	0	0	0	0.225225	0	0	0	0	0	0	0	0	0	0	0	0	0	0	0	0	0	0	0	0	0	0	0.225225
	0	0	1	0	0	0	0	0	0	0	0	0	0	0	0	0	0	0	0.2	0	0.2	0	0	0	0	0.2	0	0	0	0	0	0	0	0	0	0	0	0	0	0	0	0	0	0	0	0	0	0	0.2
	0	1	1	0	0	0	0	0	0	0	0	0	0	0	0	0	0	0	0	0	0	0	0	0	0	0	0	0	0	0	0.116279	0	0	0	0	0	0	0	0	0	0	0	0.116279	0	0	0.232558	0	0	0
	0	1	1	0	0.181818	0	0	0	0	0	0	0	0	0	0	0	0	0.181818	0.0909091	0	0.181818	0	0	0	0	0.181818	0	0	0	0	0	0	0	0	0	0	0	0	0	0	0	0	0	0	0	0	0	0	0.181818
	0	0	1	0	0	0	0	0	0	0	0	0	0	0	0	0	0	0.2	0.26	0	0	0	0	0	0	0.2	0	0	0	0	0	0	0	0	0	0	0	0	0	0	0	0.2	0	0	0	0	0	0	0.14
	0	0	1	0	0.0909091	0	0	0	0	0	0	0	0	0	0	0	0	0.181818	0.181818	0	0.181818	0	0	0	0	0.181818	0	0	0	0	0	0	0	0	0	0	0	0	0	0	0	0	0	0	0	0	0	0	0.181818
	0	1	1	0	0.0366089	0	0	0	0	0	0	0	0	0	0	0	0	0.192678	0.192678	0	0	0	0	0	0	0.192678	0	0	0	0	0	0	0	0	0	0	0	0	0	0	0	0.192678	0	0	0	0	0	0	0.192678
	1	0	0	0	0.25	0	0	0	0	0	0	0	0	0	0	0	0	0	0	0	0.15	0	0	0	0	0	0	0	0	0	0	0	0	0	0	0	0	0.55	0	0	0	0	0	0	0	0	0	0	0.05
	0	0	1	0	0	0	0	0	0	0	0	0	0	0	0	0	0	0.166667	0.166667	0	0	0	0	0	0	0.166667	0	0	0.166667	0	0	0	0	0	0	0	0	0	0	0	0	0.166667	0	0	0	0	0	0	0.166667
	0	1	1	0	0.0833333	0	0	0	0	0	0	0	0	0	0	0	0	0.166667	0.166667	0	0.0833333	0	0	0	0	0.166667	0	0	0	0	0	0	0	0	0	0	0	0	0	0	0	0	0	0	0	0	0	0	0.333333
	1	0	0	0	0.24	0	0	0	0	0	0	0	0	0	0	0	0	0.2	0	0	0	0	0	0	0	0	0	0.36	0	0	0	0	0	0	0	0	0	0	0	0	0	0	0	0	0	0	0.2	0	0
	0	1	1	0	0	0	0	0	0	0	0	0	0	0	0	0	0	0.238095	0.15873	0	0	0	0	0	0	0.15873	0	0	0	0	0	0	0	0	0	0	0	0	0	0	0	0	0.126984	0	0	0	0	0	0.238095
	0	1	0	0	0.666667	0	0	0	0	0	0	0	0	0	0	0	0	0	0	0	0	0	0	0	0	0	0	0	0	0	0	0	0	0	0	0	0	0.333333	0	0	0	0	0	0	0	0	0	0	0
	0	0	1	0	0.166667	0	0	0	0	0	0	0	0	0	0	0	0	0	0.208333	0	0	0	0	0	0	0.3125	0	0	0	0	0	0	0	0	0	0	0	0	0	0	0	0.208333	0	0	0	0	0	0	0.104167
	1	0	0	0	0.1	0	0	0	0	0	0	0	0	0	0	0	0	0	0	0	0.2	0	0	0	0	0	0	0	0	0	0	0	0	0	0	0	0	0	0	0	0	0	0	0	0	0	0	0	0.1
	0	1	1	0	0.034749	0	0	0	0	0	0	0	0	0	0	0	0	0.19305	0.19305	0	0	0	0	0	0	0.19305	0	0	0	0	0	0	0	0	0	0	0	0	0	0	0	0.19305	0	0	0	0	0	0	0.19305
	0	1	0	0	0.666667	0	0	0	0	0	0	0	0	0	0	0	0	0	0	0	0	0	0	0	0	0.333333	0	0	0	0	0	0	0	0	0	0	0	0	0	0	0	0	0	0	0	0	0	0	0
	0	0	1	0	0	0	0	0	0	0	0	0	0	0	0	0	0	0.272727	0.181818	0	0	0	0	0	0	0.181818	0	0	0	0	0	0	0	0	0	0	0	0	0	0	0	0	0	0	0	0	0	0	0.272727
	0	1	1	0	0	0	0	0	0	0	0	0	0	0	0	0	0	0.19802	0	0	0.19802	0	0	0	0	0.19802	0	0	0	0	0	0	0	0	0	0	0	0	0	0	0	0.19802	0	0	0	0	0	0	0.19802
	0	1	1	0	0	0	0	0	0	0	0	0	0	0	0	0	0	0.246914	0	0	0.246914	0	0	0	0	0.246914	0	0	0	0	0	0	0	0	0	0	0	0	0	0	0	0	0	0	0	0	0	0	0.246914
	0	0	1	0	0.0666667	0	0	0	0	0	0	0	0	0	0	0	0	0.133333	0.133333	0	0.133333	0	0	0	0	0.133333	0	0	0	0	0	0	0	0	0	0	0	0	0	0	0	0	0	0	0	0	0	0	0.133333
	0	0	1	0	0.2	0	0	0	0	0	0	0	0	0	0	0	0	0.2	0.1	0	0.1	0	0	0	0	0.2	0	0	0	0	0	0	0	0	0	0	0	0	0	0	0	0	0	0	0	0	0	0	0.2
	0	0	1	0	0	0	0	0	0	0	0	0	0	0	0	0	0	0	0	0	0.2	0	0	0	0	0.2	0	0	0	0	0.2	0	0	0	0	0	0	0	0	0	0	0	0	0	0	0	0	0	0
	1	0	0	0	0	0	0	0	0	0	0	0	0	0	0	0	0	0	0	0	0	0	0	0	0	0	0	0	0	0	0.1	0	0	0	0	0	0	0	0	0	0	0	0	0	0	0.15	0	0	0.6
	0	1	0	0	0	0	0	0	0	0	0	0	0	0	0.75	0	0	0	0	0	0	0	0	0	0	0	0	0	0	0	0	0	0	0	0	0	0	0	0	0	0.25	0	0	0	0	0	0	0	0
	0	0	1	0	0	0	0	0	0	0	0	0	0	0	0	0	0	0	0	0	0	0.2	0	0	0	0	0	0.2	0	0	0	0	0	0	0	0	0	0	0	0.2	0	0	0	0	0	0	0	0	0
	0	1	0	0	0.166667	0	0	0	0	0	0	0	0	0	0	0	0	0.166667	0.333333	0	0	0	0	0	0	0.166667	0	0	0	0	0	0	0	0	0	0	0	0	0	0	0	0	0	0	0	0	0	0	0.166667
	0	0	1	0	0	0	0	0	0	0	0	0	0	0	0	0	0	0.166667	0.166667	0	0.166667	0	0	0	0	0.166667	0	0	0	0	0	0	0	0	0	0	0	0	0	0	0	0.166667	0	0	0	0	0	0	0.166667
	0	1	1	0	0	0	0	0	0	0	0	0	0	0	0	0	0	0	0	0	0	0	0	0	0	0.166667	0	0	0	0	0	0	0	0	0	0	0	0	0	0	0	0	0.166667	0	0	0	0	0	0.166667
	1	0	0	0	0.25	0	0	0	0	0	0	0	0	0	0	0	0	0.375	0	0	0.125	0	0	0	0	0.25	0	0	0	0	0	0	0	0	0	0	0	0	0	0	0	0	0	0	0	0	0	0	0
	0	0	1	0	0.230769	0	0	0	0	0	0	0	0	0	0	0	0	0	0.192308	0	0	0	0	0	0	0.288462	0	0	0	0	0	0	0	0	0	0	0	0	0	0	0	0.192308	0	0	0	0	0	0	0.0961538
	0	1	0	0	0	0	0	0.6	0	0	0	0	0	0	0	0	0	0.2	0	0	0	0	0	0	0	0	0	0	0	0	0	0	0	0	0	0	0	0	0	0	0	0	0	0	0	0.2	0	0	0
	1	0	0	0	0.25	0	0	0	0	0	0	0	0	0	0	0	0	0	0	0	0.05	0	0	0	0	0	0	0	0	0	0	0	0	0	0	0	0	0.55	0	0	0	0	0	0	0	0	0	0	0.15
	0	1	1	0	0.0769231	0	0	0	0	0	0	0	0	0	0	0	0	0.115385	0.115385	0	0.115385	0	0	0	0	0.115385	0	0	0	0	0	0	0	0	0	0	0	0	0	0	0	0.115385	0	0	0	0	0	0	0.115385
	0	0	1	0	0.2	0	0	0	0	0	0	0	0	0	0	0	0	0.2	0	0	0	0	0	0	0	0.2	0	0	0	0	0	0	0	0	0	0	0	0	0	0	0	0	0	0	0	0	0	0	0.2
	0	1	0	0	0.5	0	0	0	0	0	0	0	0	0	0	0	0	0	0	0	0	0	0	0	0	0	0	0	0	0	0	0	0	0	0	0	0	0	0	0	0	0	0	0	0	0	0	0	0
	0	0	1	0	0	0	0	0	0	0	0	0	0	0	0	0	0	0	0	0	0	0	0	0	0	0	0	0	0	0	0	0	0	0	0	0	0	0	0	0	0	0	0.222222	0	0	0.222222	0	0	0
	0	1	0	0	0.2	0	0	0	0	0	0	0	0	0	0	0	0	0.2	0.1	0	0	0	0	0	0	0.2	0	0	0	0	0	0	0	0	0	0	0	0	0	0	0	0	0.1	0	0	0	0	0	0.2
	0	1	1	0	0	0	0	0	0	0	0	0	0	0	0	0	0	0	0	0	0	0	0	0	0	0	0	0	0	0	0.125	0	0	0	0	0	0	0	0	0	0	0	0.125	0	0	0.25	0	0	0
	0	1	0	0	0	0	0	0.0807453	0	0	0	0	0	0	0	0	0	0.229814	0.229814	0	0	0	0	0	0	0.229814	0	0	0	0	0	0	0	0	0	0	0	0	0	0	0	0	0	0	0	0	0	0	0.229814
	0	0	1	0	0.0384615	0	0	0	0	0	0	0	0	0	0	0	0	0	0.192308	0	0.192308	0	0	0	0	0.192308	0	0	0	0	0	0	0	0	0	0	0	0	0	0	0	0	0	0	0	0	0	0	0.384615
	0	1	0	0	0	0	0.333333	0	0	0	0	0	0	0	0	0	0	0	0	0	0	0	0	0	0	0	0	0	0	0	0	0	0	0	0	0	0	0	0	0	0	0	0	0	0	0	0	0	0
	1	0	0	0	0	0	0	0	0	0	0	0	0	0	0	0	0	0	0	0	0.06	0	0	0	0	0	0	0	0	0	0	0	0	0	0	0	0	0	0	0	0	0	0	0	0	0	0	0	0
	0	0	1	0	0	0	0	0	0	0	0	0	0	0	0	0	0	0	0	0	0	0	0	0	0	0	0	0	0	0	0	0	0	0	0	0	0	0	0	0	0	0	0.210526	0	0	0.210526	0	0	0
	1	0	0	0	0.075	0	0	0	0	0	0	0	0	0	0	0	0	0	0	0	0	0	0	0	0	0	0	0	0	0	0	0	0	0	0	0	0	0	0	0	0	0	0	0	0	0.03	0	0	0.575
	1	0	0	0	0.05	0	0	0	0	0	0	0	0	0	0	0	0	0	0	0	0.55	0	0	0	0	0	0	0	0	0	0	0	0	0	0	0	0	0	0	0	0	0	0	0	0	0	0	0	0
	0	1	0	0.25	0	0	0	0	0	0	0	0	0	0	0	0	0	0	0	0	0	0	0	0	0	0	0	0	0	0	0	0	0	0	0	0	0	0	0	0	0	0	0	0	0	0	0	0	0
	0	0	1	0	0	0	0	0	0	0	0	0	0	0	0	0	0	0	0	0	0	0	0	0	0	0	0	0	0	0	0	0	0	0	0	0	0	0	0	0	0	0	0.25	0	0	0	0	0	0
	0	0	1	0	0.0384615	0	0	0	0	0	0	0	0	0	0	0	0	0.192308	0.192308	0	0	0	0	0	0	0.192308	0	0	0	0	0	0	0	0	0	0	0	0	0	0	0	0.192308	0	0	0	0	0	0	0.192308
	1	0	0	0	0	0	0	0	0	0.2375	0	0	0	0	0	0	0	0	0	0	0.1125	0	0	0	0	0	0	0	0	0	0	0	0	0	0	0	0	0	0	0	0	0	0	0	0	0	0	0	0.1
	0	0	1	0	0.142857	0	0	0	0	0	0	0	0	0	0	0	0	0.285714	0	0	0	0	0	0	0	0.285714	0	0	0	0	0	0	0	0	0	0	0	0	0	0	0	0	0	0	0	0	0	0	0.285714
	0	1	1	0	0.166667	0	0	0	0	0	0	0	0	0	0	0	0	0	0	0	0.166667	0	0	0	0	0	0	0	0	0	0.166667	0	0	0	0	0	0	0	0	0	0	0	0	0	0	0	0	0	0.166667
	0	1	1	0	0.15035	0	0	0	0	0	0	0	0	0	0	0	0	0.34965	0.101399	0	0	0	0	0	0	0	0	0	0	0	0	0	0	0	0	0	0	0	0	0	0	0	0	0	0	0	0	0	0.34965
	0	0	1	0	0.25	0	0	0	0	0	0	0	0	0	0	0	0	0	0.25	0	0	0	0	0	0	0.25	0	0	0	0	0	0	0	0	0	0	0	0	0	0	0	0	0	0	0	0	0	0	0.25
	0	1	0	0	0	0	0	0	0	0	0	0	0	0	0	0	0	0.25	0	0	0	0	0	0	0	0.25	0	0	0	0	0	0	0	0	0	0	0	0	0	0	0	0.15	0	0	0	0	0	0	0.15
	1	0	0	0	0.14	0	0	0	0	0	0	0	0	0	0	0	0	0	0	0	0.2	0	0	0	0	0	0	0	0	0	0	0	0	0	0	0	0	0.66	0	0	0	0	0	0	0	0	0	0	0
	0	0	1	0	0	0	0	0	0	0	0	0	0	0	0	0	0	0	0	0	0.3	0	0	0	0	0	0	0	0	0	0	0	0	0	0	0	0	0	0	0	0	0.3	0	0	0	0	0	0	0.3
	1	0	0	0	0.075	0	0	0	0	0	0	0	0	0	0	0	0	0	0	0	0	0	0	0	0	0	0	0	0	0	0	0	0	0	0	0	0	0	0	0	0	0	0	0	0	0.11	0	0	0.575
	1	0	0	0	0.2	0	0	0	0	0	0	0	0	0	0	0	0	0	0	0	0	0	0	0	0	0	0	0	0	0	0	0	0	0	0	0	0	0	0	0	0	0	0	0	0	0	0	0	0
	0	1	0	0	0	0	0	0	0	0	0	0	0	0	0	0	0	0	0	0	0	0	0	0	0	0	0	0	0	0	0	0	0	0	0	0	0	0	0	0	0.666667	0	0	0	0	0	0	0	0.333333
	0	1	0	0	0.818182	0	0	0	0	0	0	0	0	0	0	0	0	0.181818	0	0	0	0	0	0	0	0	0	0	0	0	0	0	0	0	0	0	0	0	0	0	0	0	0	0	0	0	0	0	0
	1	0	0	0	0.025	0	0	0	0	0	0	0	0	0	0	0	0	0	0	0	0.603	0	0	0	0	0	0	0	0	0	0	0	0	0	0	0	0	0	0	0	0	0	0	0	0	0	0	0	0
	0	1	0	0	0	0	0	0	0	0	0	0	0	0.0714286	0	0	0	0	0	0	0	0	0	0	0	0	0	0	0	0	0	0	0	0	0	0	0	0	0	0	0	0	0	0	0	0	0	0	0
	0	0	1	0	0	0	0	0	0	0	0	0	0	0	0	0	0	0.166667	0.166667	0	0	0	0	0	0	0.166667	0	0	0	0	0	0	0	0	0	0	0	0	0	0	0	0	0	0	0	0	0	0	0.166667
	1	0	0	0.05	0	0	0.46	0	0	0	0	0	0	0	0	0	0	0	0	0	0.29	0	0	0	0	0	0	0	0	0	0	0	0	0	0	0	0	0	0	0	0	0	0	0	0	0	0	0	0
	0	1	1	0	0.0746269	0	0	0	0	0	0	0	0	0	0	0	0	0.149254	0.149254	0	0.149254	0	0	0	0	0.149254	0	0	0	0	0	0	0	0	0	0	0	0	0	0	0	0	0	0	0	0	0	0	0.149254
	0	1	0	0	0.666667	0	0	0	0	0	0	0	0	0	0	0	0	0	0	0	0	0	0	0	0	0	0	0	0	0	0	0	0	0	0	0	0	0	0	0	0	0	0	0	0	0	0	0	0
	0	1	0	0	0	0	0	0	0	0	0	0	0	0	0.769231	0	0	0	0	0	0.230769	0	0	0	0	0	0	0	0	0	0	0	0	0	0	0	0	0	0	0	0	0	0	0	0	0	0	0	0
	0	0	1	0	0.2	0	0	0	0	0	0	0	0	0	0	0	0	0.2	0.2	0	0.1	0	0	0	0	0.1	0	0	0	0	0	0	0	0	0	0	0	0	0	0	0	0	0	0	0	0	0	0	0.2
	1	0	0	0	0	0	0	0	0	0	0	0	0	0	0	0	0	0	0	0	0	0	0	0	0	0	0	0	0	0	0	0	0	0	0	0	0	0	0	0	0	0	0	0	0	0	0	0	0.32
	0	1	1	0	0.166667	0	0	0	0	0	0	0	0	0	0	0	0	0.166667	0	0	0.166667	0	0	0	0	0.166667	0	0	0	0	0	0	0	0	0	0	0	0	0	0	0	0	0	0	0	0	0	0	0.166667
	0	1	1	0	0.0746269	0	0	0	0	0	0	0	0	0	0	0	0	0.149254	0.149254	0	0.149254	0	0	0	0	0.149254	0	0	0	0	0	0	0	0	0	0	0	0	0	0	0	0	0	0	0	0	0	0	0.149254
	0	0	1	0	0.365079	0	0	0	0	0	0	0	0	0	0	0	0	0.15873	0.15873	0	0.15873	0	0	0	0	0.15873	0	0	0	0	0	0	0	0	0	0	0	0	0	0	0	0	0	0	0	0	0	0	0
	0	1	0	0	0.0384615	0	0	0	0	0	0	0	0	0	0	0	0	0.192308	0.192308	0	0.153846	0	0	0	0	0.192308	0	0	0	0	0	0	0	0	0	0	0	0	0	0	0	0	0	0	0	0	0	0	0.192308
	0	1	0	0	0	0	0	0	0	0	0	0	0	0	0	0	0	0.2	0.2	0	0	0	0	0	0	0.2	0	0	0	0	0	0	0	0	0	0	0	0	0	0	0	0	0.2	0	0	0	0	0	0.2
	0	0	1	0	0.333333	0	0	0	0	0	0	0	0	0	0	0	0	0.133333	0.133333	0	0.133333	0	0	0	0	0.133333	0	0	0	0	0	0	0	0	0	0	0	0	0	0	0	0	0	0	0	0	0	0	0.133333
	0	1	0	0	0.142857	0	0	0	0	0	0	0	0	0	0	0	0	0.142857	0.142857	0	0.142857	0	0	0	0	0	0	0	0	0	0	0	0	0	0	0	0	0	0	0	0	0	0	0	0	0	0	0	0.142857
	0	0	1	0	0.2	0	0	0	0	0	0	0	0	0	0	0	0	0.16	0.16	0	0	0	0	0	0	0.16	0	0	0	0	0	0	0	0	0	0	0	0	0	0	0	0.16	0	0	0	0	0	0	0.16
	1	0	0	0	0	0	0	0.315	0	0	0	0	0	0	0	0	0	0.43	0	0	0	0	0	0	0	0.2	0	0	0	0	0	0	0	0	0	0	0	0	0	0	0	0	0	0	0	0	0	0	0
	0	1	0	0	0.4	0	0	0	0	0	0	0	0	0.2	0	0	0	0	0	0	0	0	0	0	0	0	0	0	0	0	0	0	0	0	0	0	0	0	0	0	0	0	0	0	0	0	0	0	0
	0	1	0	0	0	0	0.142857	0	0	0	0	0	0	0	0	0	0	0	0	0	0	0	0	0	0	0	0	0	0	0	0	0	0	0	0	0	0	0	0	0	0	0	0	0	0	0	0	0	0.285714
	0	1	0	0	0	0	0	0	0	0	0	0	0	0	0	0.2	0	0	0	0	0.8	0	0	0	0	0	0	0	0	0	0	0	0	0	0	0	0	0	0	0	0	0	0	0	0	0	0	0	0
	0	1	1	0	0.238095	0	0	0	0	0	0	0	0	0	0	0	0	0.047619	0	0	0.238095	0	0	0	0	0.238095	0	0	0	0	0	0	0	0	0	0	0	0	0	0	0	0	0	0	0	0	0	0	0.238095
	0	1	0	0	0	0	0	0	0	0	0	0	0	0	0	0	0	0	0	0	0.784615	0	0	0	0	0	0	0	0	0	0	0	0	0	0	0	0	0	0	0	0	0	0	0	0	0	0	0	0
	0	0	1	0	0	0	0	0	0	0	0	0	0	0	0	0	0	0.181818	0.181818	0	0	0	0	0	0	0.181818	0	0	0	0	0	0	0	0	0	0	0	0	0	0	0	0.181818	0	0	0	0	0	0	0.181818
	0	1	0	0	0.2	0	0	0	0	0	0	0	0	0	0	0	0	0	0.2	0	0.2	0	0	0	0	0.2	0	0	0	0	0	0	0	0	0	0	0	0	0	0	0.2	0	0	0	0	0	0	0	0
	0	1	1	0	0	0	0	0	0	0	0	0	0	0	0	0	0	0.238095	0	0	0	0	0	0	0	0.238095	0	0	0	0	0	0	0	0	0	0	0	0	0	0	0	0	0.047619	0	0	0	0	0	0.238095
	0	1	0	0	0.413793	0	0	0	0	0	0	0	0	0	0	0	0	0	0	0	0	0	0	0	0	0	0	0	0	0	0	0	0	0	0	0	0	0	0	0	0.586207	0	0	0	0	0	0	0	0
	0	0	1	0	0.0153676	0	0	0	0	0	0	0	0	0	0	0	0	0.123079	0.123079	0	0.123079	0	0	0	0	0.123079	0	0	0	0	0	0	0	0	0	0	0	0	0	0	0	0.123079	0	0	0	0	0	0	0.123079
	0	0	1	0	0.179487	0	0	0	0	0	0	0	0	0	0	0	0	0.205128	0.205128	0	0	0	0	0	0	0.205128	0	0	0	0	0	0	0	0	0	0	0	0	0	0	0	0	0	0	0	0	0	0	0.205128
	0	0	1	0	0.285714	0	0	0	0	0	0	0	0	0	0	0	0	0.142857	0.142857	0	0	0	0	0	0	0.142857	0	0	0	0	0	0	0	0	0	0	0	0	0	0	0	0	0	0	0	0	0	0	0.142857
	0	1	0	0	0.333333	0	0	0	0	0	0	0	0	0	0	0	0	0.0833333	0.0833333	0	0.0833333	0	0	0	0	0.0833333	0	0	0	0	0	0	0	0	0	0	0	0	0	0	0	0.0833333	0	0	0	0	0	0	0.0833333
	0	1	0	0	0.2	0	0	0	0	0	0	0	0	0	0	0	0	0	0.2	0	0	0	0	0	0	0	0	0	0	0	0	0	0	0	0	0	0	0	0	0	0	0	0.2	0	0	0	0	0	0
	0	1	0	0	0	0	0	0	0	0	0	0	0	0	0	0	0	0	0	0	0.25	0	0	0	0	0	0	0	0.25	0	0	0	0	0	0	0	0	0	0.5	0	0	0	0	0	0	0	0	0	0
	0	1	1	0	0.166667	0	0	0	0	0	0	0	0	0	0	0	0	0.166667	0.166667	0	0	0	0	0	0	0.166667	0	0	0	0	0	0	0	0	0	0	0	0	0	0	0	0	0	0	0	0	0	0	0.166667
	0	1	0	0	0	0	0	0	0	0	0	0	0	0	0	0.166667	0	0	0	0	0.833333	0	0	0	0	0	0	0	0	0	0	0	0	0	0	0	0	0	0	0	0	0	0	0	0	0	0	0	0
	0	1	0	0	0.25	0	0	0	0	0	0	0	0	0	0	0	0	0	0	0	0.5	0	0	0	0	0	0	0	0	0	0	0	0	0	0	0	0	0	0	0	0	0	0	0	0	0	0	0	0
	0	0	1	0	0.222222	0	0	0	0	0	0	0	0	0	0	0	0	0	0.222222	0	0	0	0	0	0	0.222222	0	0	0	0	0	0	0	0	0	0	0	0	0	0	0	0	0.111111	0	0	0	0	0	0.222222
	0	1	0	0	0.5	0	0	0	0	0	0	0	0	0	0	0.5	0	0	0	0	0	0	0	0	0	0	0	0	0	0	0	0	0	0	0	0	0	0	0	0	0	0	0	0	0	0	0	0	0
	0	1	1	0	0.2	0	0	0	0	0	0	0	0	0	0	0	0	0.2	0.2	0	0	0	0	0	0	0.2	0	0	0	0	0	0	0	0	0	0	0	0	0	0	0	0	0.1	0	0	0	0	0	0.1
	1	0	0	0	0.05	0	0	0	0	0	0	0	0	0	0	0	0	0	0	0	0.525	0	0	0	0	0	0	0	0	0	0	0	0	0	0	0	0	0	0	0	0	0	0	0	0	0	0	0	0
	0	0	1	0	0	0	0	0	0	0	0	0	0	0	0	0	0	0	0	0	0	0	0	0	0	0	0	0	0	0	0.2	0	0	0	0	0	0	0	0	0	0	0	0	0	0	0.2	0	0	0
	0	0	1	0	0.137931	0	0	0	0	0	0	0	0	0	0	0	0	0	0.172414	0	0.172414	0	0	0	0	0.172414	0	0	0	0	0	0	0	0	0	0	0	0	0	0	0	0.172414	0	0	0	0	0	0	0.172414
	0	1	0	0	0	0	0	0	0	0	0	0	0	0	0	0	0	0.5	0.2	0	0	0	0	0	0	0	0	0	0	0	0	0	0	0	0	0	0	0	0	0	0	0	0.3	0	0	0	0	0	0
	0	1	0	0.666667	0.333333	0	0	0	0	0	0	0	0	0	0	0	0	0	0	0	0	0	0	0	0	0	0	0	0	0	0	0	0	0	0	0	0	0	0	0	0	0	0	0	0	0	0	0	0
	0	1	0	0	0.2	0	0	0	0	0	0	0	0	0	0	0	0	0.25	0.25	0	0	0	0	0	0	0	0	0	0	0	0	0	0	0	0	0	0	0	0	0	0	0	0	0	0	0	0	0	0.25
	0	1	1	0	0	0	0	0	0	0	0	0	0	0	0	0	0	0.217391	0	0	0	0	0	0	0	0.217391	0	0	0	0	0	0	0	0	0	0	0	0	0	0	0	0	0.130435	0	0	0	0	0	0.217391
	0	0	1	0	0.0724638	0	0	0	0	0	0	0	0	0	0	0	0	0.144928	0.144928	0	0.144928	0	0	0	0	0.144928	0	0	0	0	0	0	0	0	0	0	0	0	0	0	0	0	0	0	0	0	0	0	0.144928
	0	0	1	0	0.2	0	0	0	0	0	0	0	0	0	0	0	0	0	0	0	0	0	0	0	0	0	0	0	0	0	0	0	0	0	0	0	0	0	0.2	0	0.1	0	0	0	0	0	0	0	0
	0	0	1	0	0.15	0	0	0	0	0	0	0	0	0	0	0	0	0.2	0.2	0	0.05	0	0	0	0	0.2	0	0	0	0	0	0	0	0	0	0	0	0	0	0	0	0	0	0	0	0	0	0	0.2
	0	1	1	0	0	0	0	0	0	0	0	0	0	0	0	0	0	0.166667	0.166667	0	0	0	0	0	0	0.166667	0	0	0	0	0	0	0	0	0	0	0	0	0	0	0	0.166667	0	0	0	0.166667	0	0	0.166667
	0	0	1	0	0.0746269	0	0	0	0	0	0	0	0	0	0	0	0	0.149254	0.149254	0	0.149254	0	0	0	0	0.149254	0	0	0	0	0	0	0	0	0	0	0	0	0	0	0	0	0	0	0	0	0	0	0.149254
	0	1	0	0	0.165	0	0	0	0	0	0	0	0	0	0	0	0	0.225	0.05	0	0	0	0	0	0	0.125	0	0	0	0	0	0	0	0	0	0	0	0	0	0	0	0	0	0	0	0	0	0	0.3
	0	1	0	0	0	0	0	0.206897	0	0	0	0	0	0	0	0	0	0	0	0	0	0	0	0	0	0	0	0	0	0	0	0	0	0	0	0	0	0	0	0	0	0	0	0	0	0	0	0	0.724138
	0	1	0	0	0	0	0	0	0	0	0	0	0	0	0	0	0	0	0	0	0.769231	0	0	0	0	0	0	0	0	0	0	0	0	0	0	0	0	0	0	0	0	0	0	0	0	0	0	0	0
	1	0	0	0	0	0	0	0.0421053	0	0	0	0	0	0	0	0	0	0	0.0526316	0	0	0	0	0	0	0	0	0	0	0	0	0	0	0	0	0	0	0	0	0	0	0	0.0526316	0	0	0.0526316	0	0	0.631579
	0	1	1	0	0.166667	0	0	0	0	0	0	0	0	0	0	0	0	0.25	0.166667	0	0	0	0	0	0	0.166667	0	0	0	0	0	0	0	0	0	0	0	0	0	0	0	0	0.0833333	0	0	0	0	0	0.166667
	0	0	1	0	0	0	0	0	0	0	0	0	0	0	0	0	0	0	0.180328	0	0	0	0	0	0	0.273224	0	0	0	0	0	0	0	0	0	0	0	0	0	0	0	0.273224	0	0	0	0	0	0	0.273224
	0	0	1	0	0	0	0	0	0	0	0	0	0	0	0	0	0	0	0	0	0	0	0	0	0	0	0	0	0	0	0	0	0	0	0	0	0	0	0	0	0	0	0.115385	0	0	0.384615	0	0	0
	0	1	0	0	0	0	0	0	0	0	0	0	0	0	0	0	0	0.2	0.2	0	0	0	0	0	0	0.2	0	0	0	0	0	0	0	0	0	0	0	0	0	0	0	0	0	0	0	0	0	0	0.2
	0	1	0	0	0	0	0	0.333333	0	0	0	0	0	0	0	0	0	0	0.666667	0	0	0	0	0	0	0	0	0	0	0	0	0	0	0	0	0	0	0	0	0	0	0	0	0	0	0	0	0	0
	0	0	1	0	0	0	0	0	0	0	0	0	0	0	0	0	0	0	0	0	0	0	0	0	0	0	0	0	0	0	0	0	0	0	0	0	0	0	0	0	0	0	0.394737	0	0	0.263158	0	0	0
	1	0	0	0	0.08	0	0	0	0	0	0	0	0	0	0	0	0	0	0	0	0.515	0	0	0	0	0	0	0	0	0	0	0	0	0	0	0	0	0	0	0	0	0	0	0	0	0	0	0	0
	1	0	0	0	0	0	0	0	0	0.25	0	0	0	0	0	0	0	0	0	0	0.1	0	0	0	0	0	0	0	0	0	0	0	0	0	0	0	0	0	0	0	0	0	0	0	0	0	0	0	0.1
	0	0	1	0	0.0847458	0	0	0	0	0	0	0	0	0	0	0	0	0.169492	0.169492	0	0.169492	0	0	0	0	0.169492	0	0	0	0	0	0	0	0	0	0	0	0	0	0	0	0	0	0	0	0	0	0	0.169492
	0	1	1	0	0	0	0	0	0	0	0	0	0	0	0	0	0	0	0	0	0	0	0	0	0	0	0	0	0	0	0.2	0	0	0	0	0	0	0	0	0	0	0	0	0	0	0.2	0	0	0
	1	0	0	0	0	0	0	0	0	0.2125	0	0	0	0	0	0	0	0	0	0	0.1377	0	0	0	0	0	0	0	0	0	0	0	0	0	0	0	0	0	0	0	0	0	0	0	0	0	0	0	0.0998
	0	1	0	0	0	0	0	0	0	0	0	0	0	0	0	0	0	0	0	0	0	0	0	0	0	0.6	0	0	0	0	0	0	0	0	0	0	0	0	0	0	0	0	0	0	0	0	0	0	0
	0	0	1	0	0	0	0	0	0	0	0	0	0	0	0	0	0	0.2	0.2	0	0.2	0	0	0	0	0.2	0	0	0	0	0	0	0	0	0	0	0	0	0	0	0	0.2	0	0	0	0	0	0	0
	0	1	0	0	0.2	0	0	0	0	0	0	0	0	0	0	0	0	0	0	0	0	0	0	0	0	0	0	0	0	0	0	0	0	0	0	0	0	0	0	0	0	0	0	0	0	0.2	0	0	0
	0	1	1	0	0.0310078	0	0	0	0	0	0	0	0	0	0	0	0	0.193798	0.193798	0	0	0	0	0	0	0.193798	0	0	0	0	0	0	0	0	0	0	0	0	0	0	0	0.193798	0	0	0	0	0	0	0.193798
	0	1	0	0	0	0	0.333333	0	0	0	0	0	0	0	0	0	0	0	0	0	0	0	0	0	0	0	0.666667	0	0	0	0	0	0	0	0	0	0	0	0	0	0	0	0	0	0	0	0	0	0
	0	0	1	0	0	0	0	0	0	0	0	0	0	0	0	0	0	0	0	0	0	0	0	0	0	0	0	0	0	0	0.25	0	0	0	0	0	0	0	0	0	0	0	0	0	0	0.25	0	0	0
	1	0	0	0	0.075	0	0	0	0	0	0	0	0	0	0	0	0	0	0	0	0.175	0	0	0	0	0	0	0	0	0	0	0	0	0	0	0	0	0	0	0	0	0	0	0	0	0	0	0	0.1
	0	0	1	0	0.126984	0	0	0	0	0	0	0	0	0	0	0	0	0	0.15873	0	0.15873	0	0	0	0	0.15873	0	0	0	0	0	0	0	0	0	0	0	0	0	0	0	0.238095	0	0	0	0	0	0	0.15873
	0	1	1	0	0	0	0	0	0	0	0	0	0	0	0	0	0	0.166667	0.166667	0	0	0	0	0	0	0.166667	0	0	0	0	0	0	0	0	0	0	0	0	0	0	0	0.166667	0	0	0	0	0	0	0.166667
	0	1	1	0	0.047619	0	0	0	0	0	0	0	0	0	0	0	0	0.190476	0.190476	0	0	0	0	0	0	0.190476	0	0	0	0	0	0	0	0	0	0	0	0	0	0	0	0.190476	0	0	0	0	0	0	0.190476
	0	1	0	0	0	0	0	0	0	0	0	0	0	0	0	0	0	0.2875	0	0	0	0	0	0	0	0.3125	0	0	0	0	0	0	0	0	0	0	0	0	0	0	0	0	0	0	0	0	0	0	0.075
	0	0	1	0	0	0	0	0	0	0	0	0	0	0	0	0	0	0.307692	0	0	0	0	0	0	0	0.307692	0	0	0	0	0	0	0	0	0	0	0	0	0	0	0	0	0	0	0	0	0	0	0.307692
	0	1	0	0	0	0	0	0	0	0	0	0	0	0.366255	0	0	0	0	0	0	0	0	0	0	0	0	0	0	0	0	0	0	0	0	0	0	0	0	0	0	0.222222	0	0	0	0	0	0	0	0
	1	0	0	0	0	0	0	0.06	0	0	0	0	0	0	0	0	0	0	0	0	0	0	0	0	0	0	0	0	0	0	0	0	0	0	0	0	0	0	0	0	0	0	0.05	0	0	0.05	0	0	0.7
	0	0	1	0	0.0666667	0	0	0	0	0	0	0	0	0	0	0	0	0.133333	0.133333	0	0.0666667	0	0	0	0	0.466667	0	0	0	0	0	0	0	0	0	0	0	0	0	0	0	0	0	0	0	0	0	0	0.133333
	0	0	1	0	0.185185	0	0	0	0	0	0	0	0	0	0	0	0	0.185185	0.185185	0	0	0	0	0	0	0.185185	0	0	0	0	0	0	0	0	0	0	0	0	0	0	0	0	0	0	0	0	0	0	0.185185
	0	1	0	0	0	0	0	0.333333	0	0	0	0	0	0	0	0	0	0	0	0	0	0	0	0	0	0	0	0	0	0	0	0	0	0	0	0	0	0	0	0	0	0	0	0	0	0	0	0	0.666667
	0	1	1	0	0	0	0	0	0	0	0	0	0	0	0	0	0	0.2	0.2	0	0	0	0	0	0	0.2	0	0	0	0	0	0	0	0	0	0	0	0	0	0	0	0	0	0	0	0	0	0	0.2
	0	1	0	0	0	0	0.333333	0	0	0	0	0	0	0	0	0	0	0	0	0	0	0	0	0	0	0	0	0	0	0	0	0	0	0	0	0	0	0	0	0	0	0	0	0	0	0	0	0	0
	1	0	0	0	0	0	0	0	0	0	0	0	0	0	0	0	0	0	0	0	0	0	0	0	0	0	0	0	0	0	0.05	0	0	0	0	0	0	0	0	0	0	0	0	0	0	0.2	0	0	0.5
	0	1	0	0.25	0	0	0	0	0	0	0	0	0	0	0	0	0	0	0	0	0	0	0	0	0	0	0	0	0	0	0	0	0	0	0	0	0	0	0	0	0	0	0	0	0	0	0	0	0
	0	1	1	0	0.0769231	0	0	0	0	0	0	0	0	0	0	0	0	0.153846	0.153846	0	0.153846	0	0	0	0	0.153846	0	0	0	0	0	0	0	0	0	0	0	0	0	0	0	0	0	0	0	0	0	0	0.153846
	0	1	1	0	0.1	0	0	0	0	0	0	0	0	0	0	0	0	0.138	0.063	0	0	0	0	0	0	0.049	0	0	0	0	0	0	0	0	0	0	0	0	0	0	0	0	0	0	0	0	0	0	0.582
	0	0	1	0	0.0566038	0	0	0	0	0	0	0	0	0	0	0	0	0	0	0	0	0	0	0	0	0	0	0	0	0	0.188679	0	0	0	0	0	0	0	0	0	0	0	0	0	0	0.188679	0	0	0
	0	1	0	0	0	0	0	0	0	0	0	0	0	0	0	0	0	0.125	0	0	0	0	0	0	0	0.125	0	0	0	0	0	0	0	0	0	0	0	0	0	0	0	0.125	0	0	0	0	0	0	0
	0	1	1	0	0.181818	0	0	0	0	0	0	0	0	0	0	0	0	0.181818	0.181818	0	0	0	0	0	0	0.181818	0	0	0	0	0	0	0	0	0	0	0	0	0	0	0	0	0	0	0	0.0909091	0	0	0.181818
	0	0	1	0	0	0	0	0	0	0	0	0	0	0	0	0	0	0.222222	0.166667	0	0	0	0	0	0	0.222222	0	0	0	0	0	0	0	0	0	0	0	0	0	0	0	0.166667	0	0	0	0	0	0	0.222222
	1	0	0	0	0	0	0	0.0333333	0	0	0	0	0	0	0	0	0	0	0	0	0	0	0	0	0	0.444444	0	0	0	0	0	0	0	0	0	0	0	0	0	0	0	0	0	0	0	0	0	0	0.444444
	0	1	0	0	0	0	0.666667	0	0	0	0.333333	0	0	0	0	0	0	0	0	0	0	0	0	0	0	0	0	0	0	0	0	0	0	0	0	0	0	0	0	0	0	0	0	0	0	0	0	0	0
	0	1	1	0	0	0	0	0	0	0	0	0	0	0	0	0	0	0.125	0.125	0	0.125	0	0	0	0	0.125	0	0	0	0	0	0	0	0	0	0	0	0	0	0	0	0.125	0	0	0	0	0	0	0.125
	1	0	0	0	0.15	0	0	0	0	0	0	0	0	0	0	0	0	0	0	0	0.1	0	0	0	0	0.05	0	0	0	0	0	0	0	0	0	0	0	0	0	0	0	0	0	0	0	0	0.6	0	0.1
	0	1	0	0	0.2	0	0	0	0	0	0	0	0	0	0	0	0	0	0	0	0	0	0	0	0	0	0	0	0	0	0	0	0	0	0	0	0	0	0	0	0	0.2	0	0	0	0.2	0	0	0
	0	1	1	0	0.0769231	0	0	0	0	0	0	0	0	0	0	0	0	0.153846	0.153846	0	0.153846	0	0	0	0	0.153846	0	0	0	0	0	0	0	0	0	0	0	0	0	0	0	0	0	0	0	0	0	0	0.153846
	0	1	0	0	0.2	0	0	0	0	0	0	0	0	0	0	0	0	0	0.2	0	0	0	0	0	0	0	0	0	0	0	0	0	0	0	0	0	0	0	0	0	0	0.2	0	0	0	0	0	0	0
	0	0	1	0	0.142857	0	0	0	0	0	0	0	0	0	0	0	0	0.142857	0.142857	0	0.142857	0	0	0	0	0.142857	0	0	0	0	0	0	0	0	0	0	0	0	0	0	0	0	0	0	0	0	0	0	0.142857
	0	0	1	0	0.2	0	0	0	0	0	0	0	0	0	0	0	0	0	0	0	0	0	0	0	0	0	0	0	0	0	0	0	0	0	0	0	0	0	0.2	0	0.1	0	0	0	0	0	0	0	0
	0	0	1	0	0.111111	0	0	0	0	0	0	0	0	0	0	0	0	0.111111	0.111111	0	0.111111	0	0	0	0	0.111111	0	0	0	0	0	0	0	0	0	0	0	0	0	0	0	0.111111	0	0	0	0	0	0	0.111111
	0	0	1	0	0	0	0	0.06	0	0	0	0	0	0	0	0	0	0	0	0	0	0	0	0	0	0.89	0	0	0	0	0	0	0	0	0	0	0	0	0	0	0	0	0	0	0	0	0	0	0
	0	1	0	0	0.5	0	0	0	0	0	0	0	0	0	0	0	0	0	0	0	0	0	0	0	0	0	0	0	0	0	0	0	0	0	0	0	0	0	0	0	0	0	0.5	0	0	0	0	0	0
	0	0	1	0	0.137931	0	0	0	0	0	0	0	0	0	0	0	0	0	0.172414	0	0.172414	0	0	0	0	0.172414	0	0	0	0	0	0	0	0	0	0	0	0	0	0	0	0	0	0	0	0	0	0	0.344828
	0	0	1	0	0.2	0	0	0	0	0	0	0	0	0	0	0	0	0.2	0.2	0	0.2	0	0	0	0	0	0	0	0	0	0	0	0	0	0	0	0	0	0	0	0	0	0	0	0	0	0	0	0.2
	0	0	1	0	0.0625	0	0	0	0	0	0	0	0	0	0	0	0	0	0.3125	0	0	0	0	0	0	0.46875	0	0	0	0	0	0	0	0	0	0	0	0	0	0	0	0	0	0	0	0	0	0	0.15625
	0	1	0	0	0	0	0	0	0	0	0	0	0	0	0	0	0	0	0	0	0.333333	0	0	0	0	0	0	0	0	0	0	0	0	0	0	0	0	0	0	0	0.666667	0	0	0	0	0	0	0	0
	0	0	1	0	0	0	0	0	0	0	0	0	0	0	0	0	0	0.2	0	0	0	0	0	0	0	0.2	0	0	0	0	0	0	0	0	0	0	0	0	0	0	0	0.2	0	0	0	0	0	0	0.2
	1	0	0	0	0	0	0	0	0	0.0666667	0	0	0	0	0	0	0	0	0	0	0.238095	0	0	0	0	0	0	0	0	0	0	0	0	0	0	0	0	0	0	0	0	0	0	0	0	0	0	0	0.190476
	0	1	1	0	0	0	0	0	0	0	0	0	0	0	0	0	0	0.206186	0.206186	0	0	0	0	0	0	0.206186	0	0	0	0	0	0	0	0	0	0	0	0	0	0	0	0	0.175258	0	0	0	0	0	0.206186
	0	1	1	0	0.185185	0	0	0	0	0	0	0	0.0740741	0	0	0	0	0.185185	0.185185	0	0	0	0	0	0	0.185185	0	0	0	0	0	0	0	0	0	0	0	0	0	0	0	0	0	0	0	0	0	0	0.185185
	1	0	0	0	0.06	0	0	0	0	0	0	0	0	0	0	0	0	0	0	0	0.581	0	0	0	0	0	0	0	0	0	0	0	0	0	0	0	0	0	0	0	0	0	0	0	0	0	0	0	0
	1	0	0	0	0.181818	0	0	0	0	0	0	0	0	0	0	0	0	0.181818	0.181818	0	0.0909091	0	0	0	0	0.181818	0	0	0	0	0	0	0	0	0	0	0	0	0	0	0	0	0	0	0	0	0	0	0.181818
	0	1	1	0	0.078	0	0	0	0	0	0	0	0	0	0	0	0	0.206	0.122	0	0	0	0	0	0	0.115	0	0	0	0	0	0	0	0	0	0	0	0	0	0	0	0	0	0	0	0	0	0	0.407
	1	0	0	0	0.87	0	0	0	0	0	0	0	0	0	0	0	0	0	0	0	0	0	0	0	0	0	0	0	0	0	0	0	0	0	0	0	0	0	0	0	0	0	0	0	0	0	0	0	0.05
	0	0	1	0	0	0	0	0	0	0	0	0	0	0	0	0	0	0.190476	0.190476	0	0	0	0	0	0	0.190476	0	0	0	0	0	0	0	0	0	0	0	0	0	0	0	0.190476	0	0	0	0	0	0	0.190476
	0	0	1	0	0	0	0	0	0	0	0	0	0	0	0	0	0	0	0	0	0	0	0	0	0	0	0	0	0	0	0	0	0	0	0	0	0	0	0	0	0	0	0.25	0	0	0.25	0	0	0
	0	1	1	0	0.0625	0	0	0	0	0	0	0	0	0	0	0	0	0.208333	0.208333	0	0.104167	0	0	0	0	0.208333	0	0	0	0	0	0	0	0	0	0	0	0	0	0	0	0	0	0	0	0	0	0	0.208333
	0	1	1	0	0.1	0	0	0	0	0	0	0	0	0	0	0	0	0.2	0.2	0	0	0	0	0	0	0.2	0	0	0	0	0	0	0	0	0	0	0	0	0	0	0	0	0.1	0	0	0	0	0	0.2
	0	1	0	0	0.133333	0	0	0	0	0	0	0	0	0	0	0	0	0.133333	0.133333	0	0.0666667	0	0	0	0	0.133333	0	0	0	0	0	0	0	0	0	0	0	0	0	0	0	0	0	0	0	0	0	0	0.4
	0	0	1	0	0	0	0	0	0	0	0	0	0	0	0	0	0	0	0	0	0	0.2	0	0	0	0	0	0.2	0	0	0	0	0	0	0	0	0	0	0	0.2	0	0	0	0	0	0	0	0	0
	0	1	1	0	0.0697674	0	0	0	0	0	0	0	0	0	0	0	0	0.232558	0.232558	0	0	0	0	0	0	0.232558	0	0	0	0	0	0	0	0	0	0	0	0	0	0	0	0	0	0	0	0	0	0	0.232558
	0	1	0	0	0	0	0	0	0	0	0	0	0.0196078	0	0	0	0	0.196078	0.196078	0	0	0	0	0	0	0.196078	0	0	0	0	0	0	0	0	0	0	0	0	0	0	0	0.196078	0	0	0	0	0	0	0.196078
	0	1	1	0	0.181818	0	0	0	0	0	0	0	0	0	0	0	0	0	0.0909091	0	0.181818	0	0	0	0	0.181818	0	0	0	0	0	0	0	0	0	0	0	0	0	0	0	0	0	0	0	0	0	0	0.181818
	0	1	0	0	0	0	0	0	0	0	0	0	0	0	0	0	0	0.166667	0	0	0	0	0	0	0	0	0	0	0	0	0.166667	0	0	0	0	0	0	0	0	0	0	0	0	0	0	0.166667	0	0	0.166667
	0	1	0	0	0.141	0	0	0	0	0	0	0	0	0	0	0	0	0	0.06	0	0	0	0	0	0	0.282	0	0	0	0	0	0	0	0	0	0	0	0	0	0	0	0.329	0	0	0	0	0	0	0.188
	0	0	1	0	0	0	0	0	0	0	0	0	0	0	0	0	0	0	0	0	0	0	0	0	0	0	0	0	0	0	0	0	0	0	0	0	0	0	0	0	0	0	0	0	0	0.25	0	0	0
	0	1	0	0	0	0	0	0	0	0	0	0	0	0	0	0	0	0	0	0	0.333333	0	0	0	0	0	0	0	0	0	0	0	0	0	0	0	0	0	0	0	0	0	0	0	0	0	0	0	0
	0	0	1	0	0	0	0	0	0	0	0	0	0	0	0	0	0	0	0	0	0	0	0	0	0	0	0	0	0	0	0	0	0	0	0	0	0	0	0	0	0	0	0.178571	0	0	0.357143	0	0	0
	0	0	1	0	0	0	0	0	0	0	0	0	0	0	0	0	0	0.2	0	0	0.2	0	0	0	0	0.2	0	0	0	0	0	0	0	0	0	0	0	0	0	0	0	0	0	0	0	0	0	0	0.2
	0	1	0	0.833333	0	0	0	0	0	0	0	0	0	0	0	0	0	0	0	0	0	0	0	0	0	0	0	0	0	0	0	0	0	0	0	0	0	0	0	0	0	0	0	0	0	0	0	0	0
	0	1	0	0	0	0	0	0	0	0	0	0	0	0	0	0	0	0	0	0	0.76	0	0	0	0	0	0	0	0	0	0	0	0	0	0	0	0	0	0	0	0	0	0	0	0	0	0	0	0
	0	1	0	0	0.0909091	0	0	0	0	0	0	0	0	0	0	0	0	0	0.181818	0	0	0	0	0	0	0.181818	0	0	0	0	0	0	0	0	0	0	0	0	0	0	0	0	0	0	0	0	0	0	0.181818
	0	0	1	0	0.00793651	0	0	0	0	0	0	0	0	0	0	0	0	0.198413	0.198413	0	0	0	0	0	0	0.198413	0	0	0	0	0	0	0	0	0	0	0	0	0	0	0	0.198413	0	0	0	0	0	0	0.198413
	0	1	0	0	0	0	0	0	0	0	0	0	0	0	0	0	0	0	0	0	0.666667	0	0	0	0	0	0	0	0	0	0	0	0	0	0	0	0	0	0	0	0	0	0	0	0	0	0	0	0
	0	1	1	0	0	0	0	0	0	0	0	0	0	0	0	0	0	0	0.2	0	0	0	0	0	0	0	0	0	0	0	0.2	0	0	0	0	0	0	0	0	0	0	0	0	0	0	0.2	0	0	0
	1	0	0	0	0	0	0	0	0	0	0	0	0	0	0	0	0	0	0	0	0.2	0	0	0	0	0	0	0	0	0	0	0	0	0	0	0	0	0	0	0	0	0	0	0	0	0.2	0	0	0.2
	0	1	1	0	0	0	0	0	0	0	0	0	0	0	0	0	0	0.19685	0	0	0.19685	0	0	0	0	0.19685	0	0	0	0	0	0	0	0	0	0	0	0	0	0	0	0.19685	0	0	0	0	0	0	0.19685
	0	0	1	0	0	0	0	0.13	0	0	0	0	0	0	0	0	0	0	0	0	0.01	0	0	0	0	0.81	0	0	0	0	0	0	0	0	0	0	0	0	0	0	0	0	0	0	0	0.03	0	0	0
	0	1	1	0	0	0	0	0	0	0	0	0	0	0	0	0	0	0.240674	0.240674	0	0	0	0	0	0	0.240674	0	0	0	0	0	0	0	0	0	0	0	0	0	0	0	0	0	0	0	0.0373045	0	0	0.240674
	0	0	1	0	0	0	0	0	0	0	0	0	0	0	0	0	0	0.333333	0	0	0	0	0	0	0	0.333333	0	0	0	0	0	0	0	0	0	0	0	0	0	0	0	0	0	0	0	0	0	0	0.333333
	0	1	0	0	0.1	0	0	0	0	0	0	0	0	0	0	0	0	0.15	0.2	0	0	0	0	0	0	0.15	0	0	0	0	0	0	0	0	0	0	0	0	0	0	0	0.2	0	0	0	0	0	0	0.1
	0	1	0	0	0	0	0	0.0588235	0	0	0	0	0	0	0	0	0	0	0	0	0	0	0	0	0	0.823529	0	0	0	0	0	0	0	0	0	0	0	0	0	0	0	0	0	0	0	0	0.117647	0	0
	0	0	1	0	0.222222	0	0	0	0	0	0	0	0	0	0	0	0	0	0.222222	0	0.111111	0	0	0	0	0.222222	0	0	0	0	0	0	0	0	0	0	0	0	0	0	0	0	0	0	0	0	0	0	0.222222
	0	1	0	0	0.785714	0	0	0	0	0	0	0	0	0	0	0	0	0	0	0	0	0	0	0	0	0	0	0	0	0	0	0	0	0	0	0	0	0	0	0	0	0	0	0	0	0	0	0	0
	0	0	1	0	0.142857	0	0	0	0	0	0	0	0	0	0	0	0	0.142857	0.142857	0	0.142857	0	0	0	0	0.142857	0	0	0	0	0	0	0	0	0	0	0	0	0	0	0	0	0	0	0	0	0	0	0.142857
	0	1	0	0	0.2	0	0	0	0	0	0	0	0	0	0	0	0	0	0	0	0.2	0	0	0	0	0	0	0	0	0	0	0	0	0	0	0	0	0	0	0	0	0	0	0	0	0	0	0	0
	0	0	1	0	0.0666667	0	0	0	0	0	0	0	0	0	0	0	0	0.133333	0.133333	0	0.133333	0	0	0	0	0.133333	0	0	0	0	0	0	0	0	0	0	0	0	0	0	0	0	0	0	0	0	0	0	0.133333
	0	1	0	0	0.75	0	0	0	0	0	0	0	0	0	0	0	0	0.125	0	0	0	0	0	0	0	0	0	0	0	0	0	0	0	0	0	0	0	0	0	0	0	0.125	0	0	0	0	0	0	0
	0	1	0	0	0.181818	0	0	0	0	0	0	0	0	0	0	0	0	0.181818	0.181818	0	0	0	0	0	0	0.181818	0	0	0	0	0	0	0	0	0	0	0	0	0	0	0	0	0	0	0	0	0	0	0.181818
	0	0	1	0	0.0384615	0	0	0	0	0	0	0	0	0	0	0	0	0	0.192308	0	0.192308	0	0	0	0	0.192308	0	0	0	0	0	0	0	0	0	0	0	0	0	0	0	0	0	0	0	0	0	0	0.384615
	1	0	0	0	0.24	0	0	0	0	0	0	0	0	0	0	0	0	0.2	0	0	0	0	0	0	0	0	0	0	0	0	0	0	0	0	0	0	0	0	0	0	0	0	0	0	0	0	0	0	0
	1	0	0	0.05	0	0	0	0	0	0	0	0	0	0	0	0	0	0	0	0	0.15	0	0	0	0	0	0	0.1	0	0	0	0	0	0	0	0	0	0	0	0	0.65	0	0	0	0	0	0	0	0
	0	1	1	0	0	0	0	0	0	0	0	0	0	0	0	0	0	0	0	0	0.321429	0	0	0	0	0	0	0	0	0	0	0	0	0	0	0	0	0	0	0	0	0.321429	0	0	0	0	0	0	0.321429
	0	0	1	0	0.196078	0	0	0	0	0	0	0	0	0	0	0	0	0.196078	0.196078	0	0	0	0	0	0	0.196078	0	0	0	0	0	0	0	0	0	0	0	0	0	0	0	0	0	0	0	0.0196078	0	0	0.196078
	0	0	1	0	0	0	0	0	0	0	0	0	0	0	0	0	0	0.222222	0.222222	0	0	0	0	0	0	0.111111	0	0	0	0	0	0	0	0	0	0	0	0	0	0	0	0.111111	0	0	0	0	0	0	0.333333
	0	0	1	0	0.173913	0	0	0	0	0	0	0	0	0	0	0	0	0.173913	0.173913	0	0.0434783	0	0	0	0	0.173913	0	0	0	0	0	0	0	0	0	0	0	0	0	0	0	0	0	0	0	0	0	0	0.173913
	0	1	1	0	0.153846	0	0	0	0	0	0	0	0	0	0	0	0	0	0.230769	0	0.153846	0	0	0	0	0.153846	0	0	0	0	0	0	0	0	0	0	0	0	0	0	0	0	0	0	0	0	0	0	0.153846
	0	1	0	0	0.6	0	0	0	0	0	0	0	0	0	0	0	0	0	0	0	0	0	0	0	0	0	0	0	0	0	0	0	0	0	0	0	0	0	0	0	0.4	0	0	0	0	0	0	0	0
	0	1	1	0	0.0272374	0	0	0	0	0	0	0	0	0	0	0	0	0.194553	0.194553	0	0	0	0	0	0	0.194553	0	0	0	0	0	0	0	0	0	0	0	0	0	0	0	0.194553	0	0	0	0	0	0	0.194553
[truncated: 33 more columns]
