# Supplementary material for: Design of high bulk moduli high entropy alloys using machine learning
Source: Sci Rep. 2023 Nov 22;13:20504. doi: 10.1038/s41598-023-47181-x (PMC10665368; doi:10.1038/s41598-023-47181-x)
Supplement: Supplementary file 13 — Supplementary Table S13. [file 41598_2023_47181_MOESM13_ESM.xlsx]

## Sheet: HEA_Classifier_results_datafram
	Table S13. HEA Classifier - K Fold Cross Validation
	S.No.	Model	Cross_Validation_Scores_for_trainset					Mean Cross Validation	Standard Deviation of Cross Validation
	1	Logistic Regression	0.659091	0.738636	0.69697	0.727273	0.67803	0.7	0.0331737
	2	Support Vector Classifier	0.75	0.799242	0.791667	0.761364	0.795455	0.779545	0.0223131
	3	NuSVC	0.765152	0.768939	0.814394	0.787879	0.791667	0.785606	0.0197914
	4	SGD Classifier	0.685606	0.681818	0.617424	0.655303	0.549242	0.637879	0.0565397
	5	KNeighbors Classifier	0.772727	0.757576	0.753788	0.765152	0.753788	0.760606	0.00821193
	6	Gradient Boosting Classifier	0.776515	0.75	0.761364	0.784091	0.757576	0.765909	0.0140203
	7	Adaboost Classifier	0.723485	0.731061	0.681818	0.712121	0.700758	0.709848	0.0194256
	8	Random Forest Classifier	0.791667	0.761364	0.746212	0.772727	0.784091	0.771212	0.0180869
	9	XGB Classifier	0.780303	0.757576	0.806818	0.799242	0.768939	0.782576	0.0205036
	10	Decision Tree Classifier	0.704545	0.640152	0.632576	0.651515	0.643939	0.654545	0.0287729
	11	Extra Trees Classifier	0.776515	0.799242	0.746212	0.719697	0.784091	0.765152	0.0319172
	12	Gaussian Naive Bayes	0.473485	0.44697	0.518939	0.484848	0.488636	0.482576	0.0260511
