# Supplementary material for: Design of high bulk moduli high entropy alloys using machine learning
Source: Sci Rep. 2023 Nov 22;13:20504. doi: 10.1038/s41598-023-47181-x (PMC10665368; doi:10.1038/s41598-023-47181-x)
Supplement: Supplementary file 14 — Supplementary Table S14. [file 41598_2023_47181_MOESM14_ESM.xlsx]

## Sheet: Table S14
	Table S14. Regression - 5 Fold Cross Validation
	S.No.	Model	Cross_Validation_Scores_for_trainset					Mean Cross Validation	Standard Deviation of Cross Validation
	1	XG Boost Regressor	0.961188	0.949641	0.974024	0.845106	0.972436	0.940479	0.0542111
	2	Random Forest	0.919702	0.686127	0.942643	0.755835	0.952627	0.851387	0.122152
	3	KNN Regressor	0.844095	0.917516	0.818495	0.91478	0.819466	0.86287	0.0497151
	4	Lasso Regression	0.999724	0.851185	0.997737	0.967555	0.999073	0.963055	0.0639921
	5	Ridge Regression	0.9997	0.976996	0.993522	0.994112	0.890782	0.971022	0.0456506
	6	Elastic Net Regression	0.999906	0.995007	0.981743	0.780446	0.999377	0.951296	0.0957891
	7	Linear Regression	-3.76518e+13	-4.65076e+17	-1.42435e+17	-7000634832425440	-6.6724e+12	-1.22911e+17	2.00684e+17
