# Supplementary material for: Design of high bulk moduli high entropy alloys using machine learning
Source: Sci Rep. 2023 Nov 22;13:20504. doi: 10.1038/s41598-023-47181-x (PMC10665368; doi:10.1038/s41598-023-47181-x)
Supplement: Supplementary file 15 — Supplementary Table S15. [file 41598_2023_47181_MOESM15_ESM.xlsx]

## Sheet: HEA_Classifier - 2 Comparisons
	Table S15. Results for 2 Random Seed testing for HEA Classification
	Random Seed 1
	S.No.	Model	Train Accuracy	Test Accuracy	Train Precision	Test Precision	Train Recall	Test Recall	Train F1_score	Test F1_score	Train AUC_ROC	Test AUC_ROC	Cross_Validation_Scores_for_trainset
	1	Logistic Regression	0.732576	0.664903	0.728916	0.626728	0.624785	0.555102	0.672845	0.588745	0.721053	0.651775	[0.7007575757575758, 0.6704545454545454, 0.7234848484848485, 0.7121212121212122, 0.7348484848484849]
	2	Support Vector Classifier	0.9	0.758377	0.90161	0.730769	0.86747	0.697959	0.884211	0.713987	0.896522	0.751154	[0.7689393939393939, 0.7424242424242424, 0.8106060606060606, 0.7765151515151515, 0.8333333333333334]
	3	NuSVC	0.877273	0.765432	0.877477	0.729508	0.83821	0.726531	0.857394	0.728016	0.873097	0.760781	[0.7651515151515151, 0.7537878787878788, 0.8409090909090909, 0.7765151515151515, 0.7462121212121212]
	4	SGD Classifier	0.704545	0.673721	0.799373	0.711268	0.438898	0.412245	0.566667	0.521964	0.676147	0.642458	[0.696969696969697, 0.6060606060606061, 0.6628787878787878, 0.7386363636363636, 0.6856060606060606]
	5	KNeighbors Classifier	0.820455	0.747795	0.852459	0.747573	0.716007	0.628571	0.778297	0.682927	0.809289	0.73354	[0.7651515151515151, 0.7462121212121212, 0.7878787878787878, 0.7537878787878788, 0.7651515151515151]
	6	Gradient Boosting Classifier	0.936364	0.776014	0.938272	0.747899	0.915663	0.726531	0.926829	0.73706	0.934151	0.770098	[0.7803030303030303, 0.7916666666666666, 0.7537878787878788, 0.7575757575757576, 0.8143939393939394]
	7	Adaboost Classifier	0.740152	0.696649	0.717949	0.651452	0.674699	0.640816	0.695652	0.646091	0.733155	0.689973	[0.7803030303030303, 0.6477272727272727, 0.7045454545454546, 0.7575757575757576, 0.7462121212121212]
	8	Random Forest Classifier	0.942424	0.763668	0.979127	0.746667	0.888124	0.685714	0.931408	0.714894	0.936619	0.754348	[0.7803030303030303, 0.7651515151515151, 0.8143939393939394, 0.7424242424242424, 0.7878787878787878]
	9	XGB Classifier	0.899242	0.776014	0.898577	0.752137	0.869191	0.718367	0.88364	0.734864	0.89603	0.769122	[0.7803030303030303, 0.7954545454545454, 0.7651515151515151, 0.7765151515151515, 0.7916666666666666]
	10	Decision Tree Classifier	0.784091	0.638448	0.722892	0.564103	0.826162	0.718367	0.771084	0.631957	0.788588	0.648004	[0.6553030303030303, 0.7462121212121212, 0.7234848484848485, 0.6666666666666666, 0.7234848484848485]
	11	Extra Trees Classifier	0.915152	0.758377	0.983505	0.762136	0.820998	0.640816	0.894934	0.696231	0.905086	0.744321	[0.7803030303030303, 0.7651515151515151, 0.7803030303030303, 0.7462121212121212, 0.7196969696969697]
	12	Gaussian Naive Bayes	0.47197	0.469136	0.454617	0.448718	1	1	0.625067	0.619469	0.528417	0.532609	[0.5189393939393939, 0.4431818181818182, 0.4810606060606061, 0.42803030303030304, 0.48863636363636365]
	Random Seed 2
	S.No.	Model	Train Accuracy	Test Accuracy	Train Precision	Test Precision	Train Recall	Test Recall	Train F1_score	Test F1_score	Train AUC_ROC	Test AUC_ROC	Cross_Validation_Scores_for_trainset
	1	Logistic Regression	0.707576	0.693122	0.714932	0.693878	0.548611	0.544	0.620825	0.609865	0.689628	0.677363	[0.6818181818181818, 0.7083333333333334, 0.6856060606060606, 0.6666666666666666, 0.7007575757575758]
	2	Support Vector Classifier	0.918182	0.78836	0.927007	0.777778	0.881944	0.728	0.903915	0.752066	0.914091	0.781981	[0.8143939393939394, 0.7537878787878788, 0.7840909090909091, 0.7537878787878788, 0.7310606060606061]
	3	NuSVC	0.872727	0.800705	0.864286	0.768627	0.840278	0.784	0.852113	0.776238	0.869064	0.79894	[0.7651515151515151, 0.7348484848484849, 0.7613636363636364, 0.7651515151515151, 0.7386363636363636]
	4	SGD Classifier	0.691667	0.673721	0.755287	0.724138	0.434028	0.42	0.551268	0.531646	0.662578	0.646909	[0.6439393939393939, 0.5681818181818182, 0.6401515151515151, 0.6136363636363636, 0.6628787878787878]
	5	KNeighbors Classifier	0.812121	0.756614	0.79078	0.722222	0.774306	0.728	0.782456	0.7251	0.807852	0.75359	[0.7462121212121212, 0.7462121212121212, 0.7575757575757576, 0.75, 0.7765151515151515]
	6	Gradient Boosting Classifier	0.918939	0.795414	0.910683	0.77459	0.902778	0.756	0.906713	0.765182	0.917115	0.791249	[0.7651515151515151, 0.7537878787878788, 0.7765151515151515, 0.7651515151515151, 0.7537878787878788]
	7	Adaboost Classifier	0.748485	0.723104	0.717857	0.689796	0.697917	0.676	0.707746	0.682828	0.742776	0.718126	[0.6477272727272727, 0.6856060606060606, 0.6742424242424242, 0.7310606060606061, 0.7310606060606061]
	8	Random Forest Classifier	0.957576	0.777778	0.994297	0.78972	0.907986	0.676	0.949183	0.728448	0.951977	0.767022	[0.803030303030303, 0.7537878787878788, 0.7651515151515151, 0.7234848484848485, 0.7348484848484849]
	9	XGB Classifier	0.913636	0.793651	0.911032	0.785408	0.888889	0.732	0.899824	0.757764	0.910842	0.787136	[0.7954545454545454, 0.7992424242424242, 0.7689393939393939, 0.7613636363636364, 0.7613636363636364]
	10	Decision Tree Classifier	0.761364	0.671958	0.786813	0.661616	0.621528	0.524	0.694471	0.584821	0.745576	0.656322	[0.6893939393939394, 0.7045454545454546, 0.6704545454545454, 0.696969696969697, 0.6742424242424242]
	11	Extra Trees Classifier	0.906061	0.783069	0.980851	0.81592	0.800347	0.656	0.881453	0.727273	0.894125	0.76964	[0.7537878787878788, 0.6818181818181818, 0.7803030303030303, 0.7878787878787878, 0.7348484848484849]
	12	Gaussian Naive Bayes	0.47197	0.469136	0.452474	0.453721	1	1	0.623039	0.62422	0.531586	0.525237	[0.45075757575757575, 0.44696969696969696, 0.5113636363636364, 0.48484848484848486, 0.4621212121212121]
