# Supplementary material for: Design of high bulk moduli high entropy alloys using machine learning
Source: Sci Rep. 2023 Nov 22;13:20504. doi: 10.1038/s41598-023-47181-x (PMC10665368; doi:10.1038/s41598-023-47181-x)
Supplement: Supplementary file 16 — Supplementary Table S16. [file 41598_2023_47181_MOESM16_ESM.xlsx]

## Sheet: Sheet3
	Table S16. Model Demonstration (Sorted from Lowest to Highest BM)
	S.No.	Alloy	Phase	Al	Co	Cr	Cu	Fe	Ni	Prediction	Actual	Predicted BM	Actual BM	Absolute Percentage Error
	1	AlCoCrCu0.5Fe0.5Ni	SS	1	1	1	0.5	0.5	1	1	HEA	138.1	NA	NA
	2	AlCoCrCuFe0.5Ni	SS	1	1	1	1	0.5	1	1	HEA	138.56	149	7.01
	3	Al2CoCrCu0.5FeNi	SS	2	1	1	0.5	1	1	1	HEA	139.47	152	8.24
	4	Al1.5CoCrCu0.5FeNi	SS	1.5	1	1	0.5	1	1	1	HEA	139.52	145.66	4.22
	5	Al1.8CoCrCuFeNi	SS	1.8	1	1	1	1	1	1	HEA	139.93	142	1.46
	6	Al2CoCrCuFeNi	SS	2	1	1	1	1	1	1	HEA	139.93	140	0.05
	7	Al1.5CoCrCuFeNi	SS	1.5	1	1	1	1	1	1	HEA	139.97	145	3.47
	8	Al1.3CoCrCuFeNi	SS	1.3	1	1	1	1	1	1	HEA	140.08	147.4	4.97
	9	Al2.8CoCrCuFeNi	SS	2.8	1	1	1	1	1	1	HEA	140.22	134	4.64
	10	Al3CoCrCuFeNi	SS	3	1	1	1	1	1	1	HEA	140.22	132	6.23
	11	Al2.3CoCrCuFeNi	SS	2.3	1	1	1	1	1	1	HEA	140.22	138	1.61
	12	Al2.5CoCrCuFeNi	SS	2.5	1	1	1	1	1	1	HEA	140.22	136	3.1
	13	AlCo3.5CrCu0.5FeNi	SS	1	3.5	1	0.5	1	1	1	HEA	141.25	160	11.72
	14	AlCo3CrCu0.5FeNi	SS	1	3	1	0.5	1	1	1	HEA	141.25	NA	NA
	15	AlCo2CrCu0.5FeNi	SS	1	2	1	0.5	1	1	1	HEA	141.72	NA	NA
	16	AlCo0.5CrCu0.5FeNi	SS	1	0.5	1	0.5	1	1	1	HEA	142	149.2	4.83
	17	AlCoCr0.5Cu0.5FeNi	SS	1	1	0.5	0.5	1	1	1	HEA	142.44	151.2	5.8
	18	Al0.5CoCrCu0.5FeNi	SS	0.5	1	1	0.5	1	1	1	HEA	142.44	160	10.97
	19	AlCo1.5CrCu0.5FeNi	SS	1	1.5	1	0.5	1	1	1	HEA	142.5	NA	NA
	20	AlCoCrCu0.5Fe1.5Ni	SS	1	1	1	0.5	1.5	1	1	HEA	142.5	153.5	7.17
	21	AlCoCrCu0.5FeNi1.5	SS	1	1	1	0.5	1	1.5	1	HEA	142.5	NA	NA
	22	AlCoCrCu0.5FeNi0.5	SS	1	1	1	0.5	1	0.5	1	HEA	142.5	149.2	4.49
	23	AlCoCr2Cu0.5FeNi	SS	1	1	2	0.5	1	1	1	HEA	142.5	NA	NA
	24	AlCoCrCu0.5FeNi2.5	SS	1	1	1	0.5	1	2.5	1	HEA	142.5	158	9.81
	25	AlCoCrCu0.5FeNi2	SS	1	1	1	0.5	1	1	1	HEA	142.5	152	6.25
	26	Al0.5CoCrCuFeNi	SS	0.5	1	1	1	1	1	1	HEA	142.9	158	9.56
	27	Al0.8CoCrCuFeNi	SS	0.8	1	1	1	1	1	1	HEA	142.93	153	6.58
	28	AlCoCr1.5Cu0.5FeNi	SS	1	1	1.5	1	1	1	1	HEA	142.95	152.6	6.32
	29	Al0.25CoCrCu0.75FeNi	SS	0.25	1	1	0.75	1	1	1	HEA	143.03	163	12.25
	30	Al0.75CoCrCu0.25FeNi	SS	0.75	1	1	0.25	1	1	1	HEA	143.37	NA	NA
	31	AlCoCrCu0.25FeNi	SS	1	1	1	0.25	1	1	1	HEA	143.4	NA	NA
	32	Al0.3CoCrCuFeNi	SS	0.3	1	1	1	1	1	1	HEA	143.49	160	10.32
													MAPE	6.29458
										* Not Available in Literature Survey.
