# Supplementary material for: Design of high bulk moduli high entropy alloys using machine learning
Source: Sci Rep. 2023 Nov 22;13:20504. doi: 10.1038/s41598-023-47181-x (PMC10665368; doi:10.1038/s41598-023-47181-x)
Supplement: Supplementary file 18 — Supplementary Table S18. [file 41598_2023_47181_MOESM18_ESM.xlsx]

## Sheet: Input Vector - Example
							Alloy					Phase
							Zr42.63Ti12.37Cu11.25Ni10Be23.75					AM
	Elements
Feature Name	Ag	Al	As	Au	B	Ba	Be	Bi	Br	C	Ca	Cd	Ce	Cl	Co	Cr	Cs	Cu	Dy	Er	Eu	F	Fe	Ga	Gd	Ge	H	Hf	Hg	Ho	I	In	Ir	K	La	Li	Lu	Mg	Mn	Mo	N	Na	Nb	Nd	Ne	Ni	Ns	O	Os
Input Values	0	0	0	0	0	0	0.2375	0	0	0	0	0	0	0	0	0	0	0.1125	0	0	0	0	0	0	0	0	0	0	0	0	0	0	0	0	0	0	0	0	0	0	0	0	0	0	0	0.1	0	0	0
																																						Input Vector for HEA Classifier
																																					Input Vector for Bulk Modulus Regressor
[truncated: 32 more columns]
